# Supplementary material for: Reducing amplification artifacts in high multiplex amplicon sequencing by using molecular barcodes
Source: BMC Genomics. 2015 Aug 7;16(1):589. doi: 10.1186/s12864-015-1806-8 (PMC4528782; doi:10.1186/s12864-015-1806-8)
Supplement: Supplementary file 2 — List of all primers used in the paper. (XLSX 57 kb) [file 12864_2015_1806_MOESM2_ESM.xlsx]

## Sheet: DNA Panel I
BC Primer Pool:	non-BC Primer Pool:
AATGTACAGTATTGCGTTTTGNNNNNNNNNNTGTACACCAGAAACACCAGC	TTCTTAGCGTATTGGAGTCCATTGCCATGAGCCTGTGT
AATGTACAGTATTGCGTTTTGNNNNNNNNNNCATTTCGTGACTTGAAGTGG	TTCTTAGCGTATTGGAGTCCGGAAGCCTTGGGATTAGTC
AATGTACAGTATTGCGTTTTGNNNNNNNNNNGCTACTTAAATTTCCAGTTGATTGT	TTCTTAGCGTATTGGAGTCCAAGTCTTGTGACTGTCATCTGG
AATGTACAGTATTGCGTTTTGNNNNNNNNNNTGGTGGAAGAGTTTGTGGAAG	TTCTTAGCGTATTGGAGTCCCATTATGGACATCAGGACATTC
AATGTACAGTATTGCGTTTTGNNNNNNNNNNCAAGAACTTTCAGATCGAGGTG	TTCTTAGCGTATTGGAGTCCATGAAGCTGATGTTATCCGTG
AATGTACAGTATTGCGTTTTGNNNNNNNNNNAGTAGCCTTCTTGTCAAGATCAA	TTCTTAGCGTATTGGAGTCCGCCATCCCTAGACACTCGTT
AATGTACAGTATTGCGTTTTGNNNNNNNNNNGCACGCTTCTCTTCTTCTAAAC	TTCTTAGCGTATTGGAGTCCGGATGATGAAATAGAAAGTGAAGC
AATGTACAGTATTGCGTTTTGNNNNNNNNNNCAAGGCTGTTTGACAAGATTC	TTCTTAGCGTATTGGAGTCCTCCACAACAATGTCCATGAAC
AATGTACAGTATTGCGTTTTGNNNNNNNNNNGGAAGAGCCACATGGAAGA	TTCTTAGCGTATTGGAGTCCCTGAAGGACATCGTCCAGA
AATGTACAGTATTGCGTTTTGNNNNNNNNNNGACAGTCACAGAAATGTTCCAG	TTCTTAGCGTATTGGAGTCCATTCTGGCACTCATCCACTTC
AATGTACAGTATTGCGTTTTGNNNNNNNNNNCCTCCCCATGTGGATCT	TTCTTAGCGTATTGGAGTCCCCCTCAGCCCGATACTC
AATGTACAGTATTGCGTTTTGNNNNNNNNNNCAGTCCCCACCTCACTGTAG	TTCTTAGCGTATTGGAGTCCCTGCTTCCTCACAGCTTGA
AATGTACAGTATTGCGTTTTGNNNNNNNNNNCCAGGCCAGCGAGTAAA	TTCTTAGCGTATTGGAGTCCTGAGGACGACGAGGATGA
AATGTACAGTATTGCGTTTTGNNNNNNNNNNTTTAAGTTTGTTCAAAGCATTATACG	TTCTTAGCGTATTGGAGTCCCTTTTAAAGGAGGGTGCATCT
AATGTACAGTATTGCGTTTTGNNNNNNNNNNCGGGAAAAGAAGAAGAAGATTC	TTCTTAGCGTATTGGAGTCCCACAGCAAGAAGTGCCCTT
AATGTACAGTATTGCGTTTTGNNNNNNNNNNGCATTTACATTTCCCTTCTTGAC	TTCTTAGCGTATTGGAGTCCTGGGAGGATTACTTGAGCCTAC
AATGTACAGTATTGCGTTTTGNNNNNNNNNNCTCAAGCCCTGTCAGATATTG	TTCTTAGCGTATTGGAGTCCACCAAGTATTCAACACTACAGCAT
AATGTACAGTATTGCGTTTTGNNNNNNNNNNATTGCATCGGGATCTGAAA	TTCTTAGCGTATTGGAGTCCTTCTGAAATACTTACAGGAGACATG
AATGTACAGTATTGCGTTTTGNNNNNNNNNNGGTTTTCATCTGTAAGGTACAGTAGC	TTCTTAGCGTATTGGAGTCCCGAGGAAGAAGTGTGTGATG
AATGTACAGTATTGCGTTTTGNNNNNNNNNNCGGGAACCCCACTACAG	TTCTTAGCGTATTGGAGTCCAAATCCGTGCATTACATGG
AATGTACAGTATTGCGTTTTGNNNNNNNNNNATAGCAAAGCGAAGGATGAT	TTCTTAGCGTATTGGAGTCCCCAATAGCTCTGAAGTCAACATT
AATGTACAGTATTGCGTTTTGNNNNNNNNNNTCCTACTTTCATCCTATCTGAGATG	TTCTTAGCGTATTGGAGTCCATGAGAGGCTAGCGAGTGA
AATGTACAGTATTGCGTTTTGNNNNNNNNNNCAGGTCAAACGCCTTTAGG	TTCTTAGCGTATTGGAGTCCGCTGGAGATCAACTTCAACA
AATGTACAGTATTGCGTTTTGNNNNNNNNNNTCAAGGTCATCATTTTAAGTAAGTCA	TTCTTAGCGTATTGGAGTCCGCAAGAGGCTTCCTCAGTT
AATGTACAGTATTGCGTTTTGNNNNNNNNNNTGATGAATCGGTATGTATTACTGG	TTCTTAGCGTATTGGAGTCCCCATTCTGCAAGACTCACC
AATGTACAGTATTGCGTTTTGNNNNNNNNNNTGACTTCTGCACCAACCTTAC	TTCTTAGCGTATTGGAGTCCGCTTCGGTGATGGATAATAATG
AATGTACAGTATTGCGTTTTGNNNNNNNNNNAAACGGGACCTTTGGAAG	TTCTTAGCGTATTGGAGTCCTCTAAGGTTCAGCCATTAATGAA
AATGTACAGTATTGCGTTTTGNNNNNNNNNNGAATCTGCTTCCCCAGAA	TTCTTAGCGTATTGGAGTCCTCTGCACACGGTCATTTCT
AATGTACAGTATTGCGTTTTGNNNNNNNNNNTTGTGATAATGAAGTAGGCTTACG	TTCTTAGCGTATTGGAGTCCAGCCTATGAGTCTTTGGTTAATG
AATGTACAGTATTGCGTTTTGNNNNNNNNNNTAAAACTGTACATTGTCATTTGAGG	TTCTTAGCGTATTGGAGTCCCTATGGGATTCAAGACATTAAGAAC
AATGTACAGTATTGCGTTTTGNNNNNNNNNNGCGGGTAGGTGGTGATG	TTCTTAGCGTATTGGAGTCCCGGCAGGACGAGAAAGA
AATGTACAGTATTGCGTTTTGNNNNNNNNNNTTTCAAATCTGGAGTTGTAAACAG	TTCTTAGCGTATTGGAGTCCCGAATAATGGTAATGATGGCAG
AATGTACAGTATTGCGTTTTGNNNNNNNNNNAGAAAGTCACCAAGACTGTCAA	TTCTTAGCGTATTGGAGTCCCAAGAGAGCAAGCTCCTGTC
AATGTACAGTATTGCGTTTTGNNNNNNNNNNCTCAACATTCTTTCCCTGGAC	TTCTTAGCGTATTGGAGTCCGATGGAGGCAGTATGCAAGTC
AATGTACAGTATTGCGTTTTGNNNNNNNNNNCCTTATAGGAGCAACACAGACTG	TTCTTAGCGTATTGGAGTCCGAGGTTTGACTGGAGACAATG
AATGTACAGTATTGCGTTTTGNNNNNNNNNNTCGATGTGGAGTATCATTCAAG	TTCTTAGCGTATTGGAGTCCGAACACTGCTGACTACTGGAAAG
AATGTACAGTATTGCGTTTTGNNNNNNNNNNTGCTCTCTATTTTCATCTCTATTCTG	TTCTTAGCGTATTGGAGTCCTCCAAAAGTCTAACACTGATTAAGAA
AATGTACAGTATTGCGTTTTGNNNNNNNNNNCGTGTCTCCCGGGTTATACT	TTCTTAGCGTATTGGAGTCCATAGGCGTGAAACTAATTCTCAG
AATGTACAGTATTGCGTTTTGNNNNNNNNNNGAGGTGCCAGAAGCAGAC	TTCTTAGCGTATTGGAGTCCTGAGTGGAGGCAAGGAGAT
AATGTACAGTATTGCGTTTTGNNNNNNNNNNCGCTCTAGAACAGCATTGG	TTCTTAGCGTATTGGAGTCCAAGGCAGAGCAGGGTACA
AATGTACAGTATTGCGTTTTGNNNNNNNNNNCCACCTGGGAACTGAACAC	TTCTTAGCGTATTGGAGTCCTCAGCGGCAAAATTAATGG
AATGTACAGTATTGCGTTTTGNNNNNNNNNNTCTGCATATTCACACTCAAAGTC	TTCTTAGCGTATTGGAGTCCTGAGGTGTTTGCAGAAGATTC
AATGTACAGTATTGCGTTTTGNNNNNNNNNNCCTGCTTACTGGATGTTGTCAC	TTCTTAGCGTATTGGAGTCCGTGATTCCACTCAGTTACAACAG
AATGTACAGTATTGCGTTTTGNNNNNNNNNNGACCTTTCCTGAGTTAACCTCTC	TTCTTAGCGTATTGGAGTCCGTTCCGTGAGGCTGTGAAA
AATGTACAGTATTGCGTTTTGNNNNNNNNNNCTGCGGGCCCTAACTAC	TTCTTAGCGTATTGGAGTCCACAGCCCCTGCTTCAAGT
AATGTACAGTATTGCGTTTTGNNNNNNNNNNAGTCAAGAATACTGATGGCAAA	TTCTTAGCGTATTGGAGTCCGACAAGAAGGTGTTTGATTTGA
AATGTACAGTATTGCGTTTTGNNNNNNNNNNTCTCCCTCTGGGAATGGAT	TTCTTAGCGTATTGGAGTCCGGACCAGGCAATGAATGAC
AATGTACAGTATTGCGTTTTGNNNNNNNNNNAAATGACAGTGACCCAACAAG	TTCTTAGCGTATTGGAGTCCAGCCCTGGTGTATTGAGGTAG
AATGTACAGTATTGCGTTTTGNNNNNNNNNNGAGCCTGGCCTCTCCTTA	TTCTTAGCGTATTGGAGTCCATGCAGCGATTCCGAACT
AATGTACAGTATTGCGTTTTGNNNNNNNNNNGAGGGAGTTCTGGTCCAAC	TTCTTAGCGTATTGGAGTCCACAAACAATTTCTGTGACTTTCA
AATGTACAGTATTGCGTTTTGNNNNNNNNNNTTTCCCAGGTACATGATGATG	TTCTTAGCGTATTGGAGTCCCACAAGACAACCAAGGACAAG
AATGTACAGTATTGCGTTTTGNNNNNNNNNNCCCAAGACTTGGCCTCTTAC	TTCTTAGCGTATTGGAGTCCCTGTGAAGGGCTGTGTGTAT
AATGTACAGTATTGCGTTTTGNNNNNNNNNNGCCACAGCCACAGTAGCTT	TTCTTAGCGTATTGGAGTCCGGATCTTGTGGCCTTTGC
AATGTACAGTATTGCGTTTTGNNNNNNNNNNCTGATAGTCCAAGGAGAATGAAC	TTCTTAGCGTATTGGAGTCCTTTACAGGATACAGCCAAAACTAA
AATGTACAGTATTGCGTTTTGNNNNNNNNNNTTTCTTGACATTAGTGACTCCATC	TTCTTAGCGTATTGGAGTCCATGGAAATGCTATCAATGAGC
AATGTACAGTATTGCGTTTTGNNNNNNNNNNTCGCTGAGACTGCTGTGAT	TTCTTAGCGTATTGGAGTCCCACCATACCGCCATGAAAG
AATGTACAGTATTGCGTTTTGNNNNNNNNNNAACATAGCAGCCCAAGAGAA	TTCTTAGCGTATTGGAGTCCAGGCAGAACATTTTCTGGAG
AATGTACAGTATTGCGTTTTGNNNNNNNNNNGCTTGTTGTCATTTTCATCTAGAAC	TTCTTAGCGTATTGGAGTCCGAAACACCCATAGGTTAACATGTAA
AATGTACAGTATTGCGTTTTGNNNNNNNNNNTGCATTCCAGCACTATACATC	TTCTTAGCGTATTGGAGTCCCCTCTGTGGTTTGACATAGTTG
AATGTACAGTATTGCGTTTTGNNNNNNNNNNGGACAGAAACAAGCATGAGA	TTCTTAGCGTATTGGAGTCCAATGAAGAGGAGGAGTTTGTGT
AATGTACAGTATTGCGTTTTGNNNNNNNNNNAGCTGAGATAGTATCATCAGTAATGG	TTCTTAGCGTATTGGAGTCCCCTTTTAGTTTGTTAATGTGATGG
AATGTACAGTATTGCGTTTTGNNNNNNNNNNAGTATGCATTTTCAAAAGCTGTT	TTCTTAGCGTATTGGAGTCCTTTGGAAAGTAGGGTTTGAAAT
AATGTACAGTATTGCGTTTTGNNNNNNNNNNGTCGAAGACAGCTGGTGAA	TTCTTAGCGTATTGGAGTCCCTATTGGGTGGATTTGTTTGTA
AATGTACAGTATTGCGTTTTGNNNNNNNNNNCCTCTACAATGGTTAACAGAGTTTC	TTCTTAGCGTATTGGAGTCCGCTCAGCATACTACACATGAGAG
AATGTACAGTATTGCGTTTTGNNNNNNNNNNACTTCCCTGAGTCCCTTCTAC	TTCTTAGCGTATTGGAGTCCGGAGAAGTTTCCAGGAGGTTC
AATGTACAGTATTGCGTTTTGNNNNNNNNNNAATAATGAAGAAAACAATCTTGTCTG	TTCTTAGCGTATTGGAGTCCATGCCTGCTCCACAGAGTA
AATGTACAGTATTGCGTTTTGNNNNNNNNNNAACTGTAGTGGCTGATTTAAGAAGA	TTCTTAGCGTATTGGAGTCCAGGATTTTATTATAAATCATGGCCTA
AATGTACAGTATTGCGTTTTGNNNNNNNNNNTTTGAAGTATAAGAAGGAATTTCCAT	TTCTTAGCGTATTGGAGTCCCTCTGTACATTGCAAGCCATA
AATGTACAGTATTGCGTTTTGNNNNNNNNNNCTGAAATGAAAATGTAGAAAAGGTT	TTCTTAGCGTATTGGAGTCCCCCAGATCCTGGAGGTCTT
AATGTACAGTATTGCGTTTTGNNNNNNNNNNTTCTGGTCTCCTGGTTTGA	TTCTTAGCGTATTGGAGTCCTTATAACAATGGAATGCCACAG
AATGTACAGTATTGCGTTTTGNNNNNNNNNNGCTTCATGGCATCAACTTC	TTCTTAGCGTATTGGAGTCCTCTTGCCTGTCGTTTGAAA
AATGTACAGTATTGCGTTTTGNNNNNNNNNNTTAATAATGCTAACAGCAACAAGG	TTCTTAGCGTATTGGAGTCCTCATAAACGAGAGCCTTAATTTC
AATGTACAGTATTGCGTTTTGNNNNNNNNNNAAACCTCATACTGTCGCAAAG	TTCTTAGCGTATTGGAGTCCTTAGACAATCATCCAGAGAGTTTC
AATGTACAGTATTGCGTTTTGNNNNNNNNNNTGTCTACCACCACTGTTATGATG	TTCTTAGCGTATTGGAGTCCTTGCAATAGTCTAGCTTGTTTAGTTT
AATGTACAGTATTGCGTTTTGNNNNNNNNNNCGTTCATATTAAACTGATTGAAGAAG	TTCTTAGCGTATTGGAGTCCTCCACAGTATGTATGCACTGTTT
AATGTACAGTATTGCGTTTTGNNNNNNNNNNTTTACAGAGAAAATTCAGAGTGAAAC	TTCTTAGCGTATTGGAGTCCTTTCCACTCTGCTGCATTC
AATGTACAGTATTGCGTTTTGNNNNNNNNNNCCCACCAGACTGCTTTCTT	TTCTTAGCGTATTGGAGTCCGCCAATAGCCTCACCAAAC
AATGTACAGTATTGCGTTTTGNNNNNNNNNNGAATAAAGAGGAGCAGGTTGAG	TTCTTAGCGTATTGGAGTCCGATGCTGAGAACCAATACCAG
AATGTACAGTATTGCGTTTTGNNNNNNNNNNGCTCAGGGTGCAAAGTGTT	TTCTTAGCGTATTGGAGTCCAGCTGGAGCCAGAACTAGAC
AATGTACAGTATTGCGTTTTGNNNNNNNNNNAAATAATGAGAGGCCATGTTG	TTCTTAGCGTATTGGAGTCCTTGTCCAGATATGTCCTTAGGTC
AATGTACAGTATTGCGTTTTGNNNNNNNNNNTGAGCTAAGAATCTGTGCAGC	TTCTTAGCGTATTGGAGTCCGCAATCAGCAGTTGGACTTAG
AATGTACAGTATTGCGTTTTGNNNNNNNNNNCCTTCTTGGTTGGTAGCTCAT	TTCTTAGCGTATTGGAGTCCGAGAAAGAATCAAGGGCAAG
AATGTACAGTATTGCGTTTTGNNNNNNNNNNCATCCATTGACAGCCAAC	TTCTTAGCGTATTGGAGTCCCAGCCCGTCCAGTTCTC
AATGTACAGTATTGCGTTTTGNNNNNNNNNNGGCCATTGCTGGAGTCT	TTCTTAGCGTATTGGAGTCCGCCTCCCCATCCTGAGTA
AATGTACAGTATTGCGTTTTGNNNNNNNNNNATTCCGGTTGATGCTAACTTC	TTCTTAGCGTATTGGAGTCCGCATTTGGAAGTAGACAGACTG
AATGTACAGTATTGCGTTTTGNNNNNNNNNNCTTCTTTGCTTTGCATATCAAG	TTCTTAGCGTATTGGAGTCCGGCAGACTTTAAGGGATACAAGTTA
AATGTACAGTATTGCGTTTTGNNNNNNNNNNCAGGAGTCTCAATCCAGGTTG	TTCTTAGCGTATTGGAGTCCTGAAACATGGCAAACAGTAAC
AATGTACAGTATTGCGTTTTGNNNNNNNNNNCTTTTAGAACTCGCTGCAGAA	TTCTTAGCGTATTGGAGTCCGACACCCACTGTCCAAACA
AATGTACAGTATTGCGTTTTGNNNNNNNNNNCAAAGCACTCGAGGAGGTAA	TTCTTAGCGTATTGGAGTCCAGTTCTGTTTGTTGAATAGGTACTCA
AATGTACAGTATTGCGTTTTGNNNNNNNNNNTAAAATTTGTCAATACCTGCTTTG	TTCTTAGCGTATTGGAGTCCCCTGTGTAAGTGCATTTTGGT
AATGTACAGTATTGCGTTTTGNNNNNNNNNNCTGCATTCCTCAGAAGTGGTC	TTCTTAGCGTATTGGAGTCCAGAAGAATCAGGAAGTCAGTTTG
AATGTACAGTATTGCGTTTTGNNNNNNNNNNTGGCTGAAAAGACATAGTTTATAACA	TTCTTAGCGTATTGGAGTCCAGAGGAGAGCCCCTTATCTTAG
AATGTACAGTATTGCGTTTTGNNNNNNNNNNGAGCCATGTCCATCAATGT	TTCTTAGCGTATTGGAGTCCGAGACACTTGATTACTACAGGCAG
AATGTACAGTATTGCGTTTTGNNNNNNNNNNTCAGCCTTAGAACCATGTTTG	TTCTTAGCGTATTGGAGTCCCAGTTAATGCTATGTGTCCTTGAC
AATGTACAGTATTGCGTTTTGNNNNNNNNNNATCCATGCACACATCGAGTC	TTCTTAGCGTATTGGAGTCCAAGGTCTGGTCAGCATTACC
AATGTACAGTATTGCGTTTTGNNNNNNNNNNGCTGGGCTTGGTTGAAG	TTCTTAGCGTATTGGAGTCCCCTCTGTCTCCTCCTCGTACT
AATGTACAGTATTGCGTTTTGNNNNNNNNNNCCTTCGTGTCTCAGGGAGA	TTCTTAGCGTATTGGAGTCCGGACAGAGCGAGAGACAAA
AATGTACAGTATTGCGTTTTGNNNNNNNNNNAACTCCATGTATAAGCTGACAGG	TTCTTAGCGTATTGGAGTCCGCCCTCCATGACTTGACAG
AATGTACAGTATTGCGTTTTGNNNNNNNNNNGCTTGAAGTTGTCTGAGAGAAA	TTCTTAGCGTATTGGAGTCCGTGTTTGTCATCTGCTGGAT
AATGTACAGTATTGCGTTTTGNNNNNNNNNNGAGCTGCTTTTGTGCACTT	TTCTTAGCGTATTGGAGTCCCATCAGGAGGAGGACTTCA
AATGTACAGTATTGCGTTTTGNNNNNNNNNNCCCTGTGAATTGGCTTCCT	TTCTTAGCGTATTGGAGTCCTTTGGCTCACCGAAAAGTA
AATGTACAGTATTGCGTTTTGNNNNNNNNNNGAAACACTCCCCTGACAAA	TTCTTAGCGTATTGGAGTCCTGTACCTTTTGGAATCCAGTC
AATGTACAGTATTGCGTTTTGNNNNNNNNNNCAGTGGATCGTTGTGACCA	TTCTTAGCGTATTGGAGTCCCCTGTCAAGGCTGCTTCTT
AATGTACAGTATTGCGTTTTGNNNNNNNNNNTCATGAGGAACGCTCTTAATG	TTCTTAGCGTATTGGAGTCCCTGGAGGTCCAAGAGCTTC
AATGTACAGTATTGCGTTTTGNNNNNNNNNNCCTGAAGCCACTCTCTGATAGT	TTCTTAGCGTATTGGAGTCCAAGTTACTATGTTGTAGGAGAAAGCA
AATGTACAGTATTGCGTTTTGNNNNNNNNNNCGACGTGGCTATTGTGAAG	TTCTTAGCGTATTGGAGTCCCCCAGGACACTCACCCTA
AATGTACAGTATTGCGTTTTGNNNNNNNNNNCCTGCATAAATCTTCTCCTTACA	TTCTTAGCGTATTGGAGTCCGGACACCATGTAAAATTGAACC
AATGTACAGTATTGCGTTTTGNNNNNNNNNNGGTTGGGAGGACTTTAACCTT	TTCTTAGCGTATTGGAGTCCTGAAGAGATGGAGAAGAAGCTAA
AATGTACAGTATTGCGTTTTGNNNNNNNNNNGAGGGAGTCTTGGGAGAAG	TTCTTAGCGTATTGGAGTCCTGCATGACTGCTTCTTGTCT
AATGTACAGTATTGCGTTTTGNNNNNNNNNNTGGTATCTTGTGGATGTTTCTG	TTCTTAGCGTATTGGAGTCCGCTGGATCAGACTTTACTGGAG
AATGTACAGTATTGCGTTTTGNNNNNNNNNNGCGTGGAGCCTCAGAAG	TTCTTAGCGTATTGGAGTCCGCAAGAAAACAGCACGACAC
AATGTACAGTATTGCGTTTTGNNNNNNNNNNATGGACCCACCTTTCCTAATC	TTCTTAGCGTATTGGAGTCCAAACCCTGCTCTTGGATATTC
AATGTACAGTATTGCGTTTTGNNNNNNNNNNGTCTCACCCCAGACTGGTT	TTCTTAGCGTATTGGAGTCCCCGACCAGGGACAGTTC
AATGTACAGTATTGCGTTTTGNNNNNNNNNNGCGACTACCTGAGCTCCTT	TTCTTAGCGTATTGGAGTCCGGTACCCACATGGTTCCA
AATGTACAGTATTGCGTTTTGNNNNNNNNNNGATGGTCTGTTTCCACCTGAG	TTCTTAGCGTATTGGAGTCCGCTACGTCCTCCTCAGAAAGAG
AATGTACAGTATTGCGTTTTGNNNNNNNNNNCCTGAAAACAACGTTCTGG	TTCTTAGCGTATTGGAGTCCCAAATCATCCATTGCTTGG
AATGTACAGTATTGCGTTTTGNNNNNNNNNNAGAGGCAGCTAAACCTCCTG	TTCTTAGCGTATTGGAGTCCGAAAAGGGCATCGTCAAGT
AATGTACAGTATTGCGTTTTGNNNNNNNNNNGTGTCAGGGTTCCACAGAA	TTCTTAGCGTATTGGAGTCCCATAAAATTACCCAAGTTGCAAAT
AATGTACAGTATTGCGTTTTGNNNNNNNNNNGGCAGTTCAGAGTACACCAAG	TTCTTAGCGTATTGGAGTCCTCTTGTTATGCGTAAATTGGAG
AATGTACAGTATTGCGTTTTGNNNNNNNNNNGATGCTGCCACATCTGGAT	TTCTTAGCGTATTGGAGTCCGGCAGTTACCAGTGCCAAT
AATGTACAGTATTGCGTTTTGNNNNNNNNNNCTTCCTCAGCTCCGTCTCT	TTCTTAGCGTATTGGAGTCCGGAGACTGCTGCAGGAA
AATGTACAGTATTGCGTTTTGNNNNNNNNNNGTCTTTGACGACCCCATTC	TTCTTAGCGTATTGGAGTCCTCACCTTCTCTTGACCTTTCA
AATGTACAGTATTGCGTTTTGNNNNNNNNNNCGTGTAGAACGTGCAGGAT	TTCTTAGCGTATTGGAGTCCAGTGATGTGGTGTTTTCTGG
AATGTACAGTATTGCGTTTTGNNNNNNNNNNTGGCAACATACCATCTTCAAC	TTCTTAGCGTATTGGAGTCCCTTCTCCCTGCTCACACTTTC
AATGTACAGTATTGCGTTTTGNNNNNNNNNNCCTTAACTTGTTTACAGCGATG	TTCTTAGCGTATTGGAGTCCGGCCATGTATATGCGAATCTG
AATGTACAGTATTGCGTTTTGNNNNNNNNNNGGATACCATGCAACATAACCTG	TTCTTAGCGTATTGGAGTCCATGTGCTTTGTTCTGGATTTC
AATGTACAGTATTGCGTTTTGNNNNNNNNNNACACCTGATGACCTGTTAGATG	TTCTTAGCGTATTGGAGTCCACCCTGAGCCAAATGTGTATG
AATGTACAGTATTGCGTTTTGNNNNNNNNNNTTGTACCTGCCACAGTAGATG	TTCTTAGCGTATTGGAGTCCTGACTCACCTGCAATAAGTTG
AATGTACAGTATTGCGTTTTGNNNNNNNNNNAACCGTGCCAAAAGACTTC	TTCTTAGCGTATTGGAGTCCGGCAGGAGGACTGCTTCTA
AATGTACAGTATTGCGTTTTGNNNNNNNNNNGGACGTTGTCATTAGTTCTTTG	TTCTTAGCGTATTGGAGTCCGCGAAGAGCAGATAAATCCA
AATGTACAGTATTGCGTTTTGNNNNNNNNNNCACTGACCCCTGTTCATGTT	TTCTTAGCGTATTGGAGTCCTTTGTGCTTTGGGCACTAA
AATGTACAGTATTGCGTTTTGNNNNNNNNNNAGCAGCTTCCGTGAGGAT	TTCTTAGCGTATTGGAGTCCCCAACCCATCTTCGTTCC
AATGTACAGTATTGCGTTTTGNNNNNNNNNNCCCTTTGCATGCTTATTCC	TTCTTAGCGTATTGGAGTCCCGCCGCTGCTAAATATATCC
AATGTACAGTATTGCGTTTTGNNNNNNNNNNCAAGGCAGTGGATGAGGTT	TTCTTAGCGTATTGGAGTCCTTGGGAGGAAGACCAAGTG
AATGTACAGTATTGCGTTTTGNNNNNNNNNNCATCATGCTGGCACAGAG	TTCTTAGCGTATTGGAGTCCCTCTTCTAGATCAAAGATCCAGC
AATGTACAGTATTGCGTTTTGNNNNNNNNNNGTGGGTTCTCCAGCTCATT	TTCTTAGCGTATTGGAGTCCCTCTGGGCAGAGTCACCTA
AATGTACAGTATTGCGTTTTGNNNNNNNNNNGTGAGGGCCTTCCTCAT	TTCTTAGCGTATTGGAGTCCGCTGGGTGGCTGAGAAGT
AATGTACAGTATTGCGTTTTGNNNNNNNNNNTGCAAAACATGAACACATGAT	TTCTTAGCGTATTGGAGTCCACAAGCTCAAGTTCAGATTCG
AATGTACAGTATTGCGTTTTGNNNNNNNNNNCCACCAATACATAAAACTCATCC	TTCTTAGCGTATTGGAGTCCAGGCGCTATCATGACCACT
AATGTACAGTATTGCGTTTTGNNNNNNNNNNCCATGTCACTGGCAGAACT	TTCTTAGCGTATTGGAGTCCAATCACATGCGTAACTTACTAACG
AATGTACAGTATTGCGTTTTGNNNNNNNNNNTCTGTATATCTTCTTTCTTAGCTGGA	TTCTTAGCGTATTGGAGTCCGAAAATGGCGTTCTAAGTGG
AATGTACAGTATTGCGTTTTGNNNNNNNNNNGCTGGTGCTTGCAGTTTCT	TTCTTAGCGTATTGGAGTCCCGGTGACACCTTAAAACCA
AATGTACAGTATTGCGTTTTGNNNNNNNNNNCGTCGGAAAGTGACAGTGTAG	TTCTTAGCGTATTGGAGTCCCTGAGTAGCGCAGACAAAGAG
AATGTACAGTATTGCGTTTTGNNNNNNNNNNTCTTCCAGTATTTGCGTTCA	TTCTTAGCGTATTGGAGTCCCTCCCGCCTCTTTCATG
AATGTACAGTATTGCGTTTTGNNNNNNNNNNGTGTACCCGGGATTGACTC	TTCTTAGCGTATTGGAGTCCGCATGTGGAAGACCACCTT
AATGTACAGTATTGCGTTTTGNNNNNNNNNNGTCATCTTATGCCGCAGGA	TTCTTAGCGTATTGGAGTCCGCTCTCCATGGGAGGAA
AATGTACAGTATTGCGTTTTGNNNNNNNNNNACATGCACCCTCCATTTCT	TTCTTAGCGTATTGGAGTCCGCTCTTGGACAAGGCAAAG
AATGTACAGTATTGCGTTTTGNNNNNNNNNNCTGGCCATTTGCCAGTA	TTCTTAGCGTATTGGAGTCCCTGCCCCATCCTTCTCA
AATGTACAGTATTGCGTTTTGNNNNNNNNNNTTCACTAATACAGCAAACCTTCTC	TTCTTAGCGTATTGGAGTCCGCAGAGATGTTGACACTCCTC
AATGTACAGTATTGCGTTTTGNNNNNNNNNNCATTCACCCTCAATTTTACCA	TTCTTAGCGTATTGGAGTCCTGTTGTTGGGACCAGGTAA
AATGTACAGTATTGCGTTTTGNNNNNNNNNNCTTGTCCTACACTCTGCCATC	TTCTTAGCGTATTGGAGTCCCTGTCTAGCCCAGGGATTT
AATGTACAGTATTGCGTTTTGNNNNNNNNNNCTCCAAAGACTGACCCATCTC	TTCTTAGCGTATTGGAGTCCCTGAGGTTCCAAGGTCAACTG
AATGTACAGTATTGCGTTTTGNNNNNNNNNNAAAGCCCTGGACTCAACAG	TTCTTAGCGTATTGGAGTCCAGCAGGGAGGAAGAGACTC
AATGTACAGTATTGCGTTTTGNNNNNNNNNNCTGACCAATGGCATCAAAG	TTCTTAGCGTATTGGAGTCCCCCAAGCCAGAGATTAGAGG
AATGTACAGTATTGCGTTTTGNNNNNNNNNNCCTCAGCAATCGCAAGA	TTCTTAGCGTATTGGAGTCCCAGCTGCTCCCTGTTGAGT
AATGTACAGTATTGCGTTTTGNNNNNNNNNNGGAGAGGTGGATGGACTAAGC	TTCTTAGCGTATTGGAGTCCCATTTGTCAGATTGCTCAGC
AATGTACAGTATTGCGTTTTGNNNNNNNNNNGGTTGGTGCACCTGTGTT	TTCTTAGCGTATTGGAGTCCCCATGTTTACTCACTGCTGGT
AATGTACAGTATTGCGTTTTGNNNNNNNNNNCTGACCACACCTGGGATGT	TTCTTAGCGTATTGGAGTCCCAACAATGTGAATGTATTAGTACTGC
AATGTACAGTATTGCGTTTTGNNNNNNNNNNTTCCTCTGTTTCAATCCACTC	TTCTTAGCGTATTGGAGTCCCCTAAATCCAGAAGTCAAATGAG
AATGTACAGTATTGCGTTTTGNNNNNNNNNNCAAGCACTGTCCTTTACAAGATG	TTCTTAGCGTATTGGAGTCCAGACAGCCTGGTGACAACTTC
AATGTACAGTATTGCGTTTTGNNNNNNNNNNAATCAGCAGAAATAACCATGAAC	TTCTTAGCGTATTGGAGTCCTCCTCATAAGAGTGCTCATCTG
AATGTACAGTATTGCGTTTTGNNNNNNNNNNGAGACAAGCTCAGCCATAGAG	TTCTTAGCGTATTGGAGTCCTTTCTTGTGGTGGATATTTCTG
AATGTACAGTATTGCGTTTTGNNNNNNNNNNCCTTACCCTGGACACATCAAG	TTCTTAGCGTATTGGAGTCCGAACTGGTTTCTTCCACAGAG
AATGTACAGTATTGCGTTTTGNNNNNNNNNNAGAGCCAACATATTTCTTGACTC	TTCTTAGCGTATTGGAGTCCGGTGGAAATTTTGCTAGAAGAG
AATGTACAGTATTGCGTTTTGNNNNNNNNNNCCTTTGCCTCACTGACTACAG	TTCTTAGCGTATTGGAGTCCCTGTGCTTGCATCTGAGTCTG
AATGTACAGTATTGCGTTTTGNNNNNNNNNNGTCAAGAAGGCAGGACCATAC	TTCTTAGCGTATTGGAGTCCGAATATCACAGATCCGTCACAG
AATGTACAGTATTGCGTTTTGNNNNNNNNNNGGCTAGCTTGATACTTCCACAA	TTCTTAGCGTATTGGAGTCCAGCCGTCTTCACGTGTGT
AATGTACAGTATTGCGTTTTGNNNNNNNNNNTTAAAGAGCTGTCGAGGAGAA	TTCTTAGCGTATTGGAGTCCAAGACCCTGATGAACACCAT
AATGTACAGTATTGCGTTTTGNNNNNNNNNNTTGCGGATGAGCTCGTAGT	TTCTTAGCGTATTGGAGTCCGGAATTTCTCATCCTTAAACAATG
AATGTACAGTATTGCGTTTTGNNNNNNNNNNGGCCTCACCTCCTCTTG	TTCTTAGCGTATTGGAGTCCAGCTCGGTCCGTCAAAG
AATGTACAGTATTGCGTTTTGNNNNNNNNNNTGAGAACATTGGTGCCATT	TTCTTAGCGTATTGGAGTCCAGTTTGAGGCTACAGTGAGCTAG
AATGTACAGTATTGCGTTTTGNNNNNNNNNNTGGGAGTTGTGTCCTTTGG	TTCTTAGCGTATTGGAGTCCTGAAGGCATGAGTCTCACA
AATGTACAGTATTGCGTTTTGNNNNNNNNNNCCAGGTCTCTCTGTCTTCTTCTATC	TTCTTAGCGTATTGGAGTCCGAGGAGGAAGCTGTCAAAGT
AATGTACAGTATTGCGTTTTGNNNNNNNNNNGGCTTGCTGGACACAAG	TTCTTAGCGTATTGGAGTCCCACACGCCCACAATGAG
AATGTACAGTATTGCGTTTTGNNNNNNNNNNGGCCTGGATCCAAGTTC	TTCTTAGCGTATTGGAGTCCGGCCAGTGAGGACATGAC
AATGTACAGTATTGCGTTTTGNNNNNNNNNNAGGGCAGAAGGCACTAATCA	TTCTTAGCGTATTGGAGTCCTCTCCCCATCTTCAGATCAT
AATGTACAGTATTGCGTTTTGNNNNNNNNNNCACCCCTCTGCAGACTCT	TTCTTAGCGTATTGGAGTCCTTCCGGGACTAGAAACCTC
AATGTACAGTATTGCGTTTTGNNNNNNNNNNCCCATTCGATCTGGTGATT	TTCTTAGCGTATTGGAGTCCTCCCAGGGCAGAAATATCC
AATGTACAGTATTGCGTTTTGNNNNNNNNNNGCAGAACAAGCCCATGATT	TTCTTAGCGTATTGGAGTCCCTCCCTAAGCATGGCTTTC
AATGTACAGTATTGCGTTTTGNNNNNNNNNNGGACACGTGAATATGGCATT	TTCTTAGCGTATTGGAGTCCGCTCCTTCTTTGCTATAGGATTATTC
AATGTACAGTATTGCGTTTTGNNNNNNNNNNAAGACCTCCTCCATCAGTGAC	TTCTTAGCGTATTGGAGTCCCGGTGCTGTGATAACATTCAG
AATGTACAGTATTGCGTTTTGNNNNNNNNNNCCCAGAGAGACTGGAGAATAAC	TTCTTAGCGTATTGGAGTCCCCAGTGACTAAGATGCCCTC
AATGTACAGTATTGCGTTTTGNNNNNNNNNNGAGAGAAACCCAAACAAGGAG	TTCTTAGCGTATTGGAGTCCACCCTAAAGACAGCACCAATC
AATGTACAGTATTGCGTTTTGNNNNNNNNNNGGCAGGCCTGTGACTTC	TTCTTAGCGTATTGGAGTCCGAAGGCTGTCCATGCTCTC
AATGTACAGTATTGCGTTTTGNNNNNNNNNNCCCAAGCACATGGATCAGT	TTCTTAGCGTATTGGAGTCCACAGGAAAGGGAAGGAGTCT
AATGTACAGTATTGCGTTTTGNNNNNNNNNNCGGATGAATGTTCCATCAAA	TTCTTAGCGTATTGGAGTCCGCCTTTAAGGAAACTTGACCA
AATGTACAGTATTGCGTTTTGNNNNNNNNNNAAGCACACAATAGGCTTTGC	TTCTTAGCGTATTGGAGTCCAATTCTGTTGCCGGAAGAT
AATGTACAGTATTGCGTTTTGNNNNNNNNNNCAGAGGTTGCAGTGAACTAAGATT	TTCTTAGCGTATTGGAGTCCGCATGCATTGTTAAACCTGT
AATGTACAGTATTGCGTTTTGNNNNNNNNNNAGCTCGTCAGCTGCTTGAT	TTCTTAGCGTATTGGAGTCCATTTTATTCTAAACCCAACAACTCTG
AATGTACAGTATTGCGTTTTGNNNNNNNNNNCCAGAATAAATGTTTGTACGCTG	TTCTTAGCGTATTGGAGTCCCTCTGCAATATCCCTTGCTC
AATGTACAGTATTGCGTTTTGNNNNNNNNNNTCACCAAACGACCATATGTT	TTCTTAGCGTATTGGAGTCCCAGGAATGCCCAGATACCT
AATGTACAGTATTGCGTTTTGNNNNNNNNNNGACCTCACAGATGCAGAAATAAC	TTCTTAGCGTATTGGAGTCCAAGTCATCAGAGAACCTCATAGC
AATGTACAGTATTGCGTTTTGNNNNNNNNNNCCCAGTGGCCAGAAGTAC	TTCTTAGCGTATTGGAGTCCCTTTGCCCGCTTCTGTA
AATGTACAGTATTGCGTTTTGNNNNNNNNNNCTCCATCTTCAGTGCCTCA	TTCTTAGCGTATTGGAGTCCTTTGTTTCCTTTACCCCTTTC
AATGTACAGTATTGCGTTTTGNNNNNNNNNNCCTCAAGTTTACAAGAGGGAAT	TTCTTAGCGTATTGGAGTCCGATGGAGAACTCAAATCTTCG
AATGTACAGTATTGCGTTTTGNNNNNNNNNNCCCAAATCGAGAGAAGCTGTA	TTCTTAGCGTATTGGAGTCCCAAGGAAGTATTGAAGATGAAGCTAT
AATGTACAGTATTGCGTTTTGNNNNNNNNNNTTTCTCTGCTTCCATTTACAAAC	TTCTTAGCGTATTGGAGTCCAAATGTCCCTCCGTTCTTATG
AATGTACAGTATTGCGTTTTGNNNNNNNNNNTTTAGTGAGATTCTGAAGTTGAGC	TTCTTAGCGTATTGGAGTCCCTGATGTAAGTATTGCTCTTCTGC
AATGTACAGTATTGCGTTTTGNNNNNNNNNNATTCAGTTATCCTGAATTTTAATGG	TTCTTAGCGTATTGGAGTCCGTTTTCCTTACAAACAGATATGACC
AATGTACAGTATTGCGTTTTGNNNNNNNNNNAGCTCTTCGCTGTTTTATCAC	TTCTTAGCGTATTGGAGTCCTGAGCTTTTAAGTGGTAGCCATA
AATGTACAGTATTGCGTTTTGNNNNNNNNNNACGGTATTTAAATTCTCTGAAAGAAC	TTCTTAGCGTATTGGAGTCCGCTTTTACAGTCCCAAGCAA
AATGTACAGTATTGCGTTTTGNNNNNNNNNNTCTTAGAACCATCTTGCTTCATAC	TTCTTAGCGTATTGGAGTCCCAGAATGAAGGTCAAGGAGTG
AATGTACAGTATTGCGTTTTGNNNNNNNNNNTTAGCAAAGTAGTCATGGCATTAG	TTCTTAGCGTATTGGAGTCCGGTTCAACTACACGAATGGAC
AATGTACAGTATTGCGTTTTGNNNNNNNNNNTGAGGAGAGGAAGACATCCAG	TTCTTAGCGTATTGGAGTCCTTCTAAACTCATTTGGCCCAC
AATGTACAGTATTGCGTTTTGNNNNNNNNNNTTTGCTTTGAAACATGCACTA	TTCTTAGCGTATTGGAGTCCTTACATGGCAATGACAAAGAC
AATGTACAGTATTGCGTTTTGNNNNNNNNNNAAATCCACCAGTAATTGTCTATGTC	TTCTTAGCGTATTGGAGTCCCGTGAAATCCGAGTCCTTC
AATGTACAGTATTGCGTTTTGNNNNNNNNNNAAACATACCTTGTTGGCTACATC	TTCTTAGCGTATTGGAGTCCAGTGCCAGCTCCTGTTGAA
AATGTACAGTATTGCGTTTTGNNNNNNNNNNGGTGAAATTCTAAATAGTACCTGCTG	TTCTTAGCGTATTGGAGTCCACTACAGGCCATTGCAGAA
AATGTACAGTATTGCGTTTTGNNNNNNNNNNATCTGCTCGCCAAGACAA	TTCTTAGCGTATTGGAGTCCAATAAAGCTTGGCTTCAAGTTG
AATGTACAGTATTGCGTTTTGNNNNNNNNNNAAATGCAAGTGCACCATCT	TTCTTAGCGTATTGGAGTCCCACGGCTAGCCAGAATTTC
AATGTACAGTATTGCGTTTTGNNNNNNNNNNACCTGTGGTCCTCATTTGTAG	TTCTTAGCGTATTGGAGTCCTTAATGAGAGACAAATTCCAACTC
AATGTACAGTATTGCGTTTTGNNNNNNNNNNGCAGCACTTCCCATAGCAA	TTCTTAGCGTATTGGAGTCCTGGCACTCTTACTTACCGGAG
AATGTACAGTATTGCGTTTTGNNNNNNNNNNAAAGTTTCTGATAAGTGCTGAGC	TTCTTAGCGTATTGGAGTCCTGACAATAGTCAGTAATGCATGTG
AATGTACAGTATTGCGTTTTGNNNNNNNNNNGGTGAAAGGACAGTCATGTTG	TTCTTAGCGTATTGGAGTCCTTAAGGAATCTCATGGCAAATAG
AATGTACAGTATTGCGTTTTGNNNNNNNNNNAACCTCGCTTTGAAGAAGTTC	TTCTTAGCGTATTGGAGTCCCAATTTAAGTCCCAAGGCATC
AATGTACAGTATTGCGTTTTGNNNNNNNNNNTGAAATTGTAAGTGTTTGAATGTG	TTCTTAGCGTATTGGAGTCCTTGAATACTACAGTGTTACCCAGC
AATGTACAGTATTGCGTTTTGNNNNNNNNNNCTTTCATCATCTTCAGAATAGGATT	TTCTTAGCGTATTGGAGTCCAGATTGCCAAAGTCATGGAAG
AATGTACAGTATTGCGTTTTGNNNNNNNNNNTCATTCTGTGAAGGACTTTGC	TTCTTAGCGTATTGGAGTCCTCGGAAAATTCAAATAGGACA
AATGTACAGTATTGCGTTTTGNNNNNNNNNNCCACTCGATTTGTTTCTGAAC	TTCTTAGCGTATTGGAGTCCGCAGTTATGGTCAATACCCAG
AATGTACAGTATTGCGTTTTGNNNNNNNNNNCAATAGGCTGATCCACATGAC	TTCTTAGCGTATTGGAGTCCGAGCAAAGACAATCAAGGAATC
AATGTACAGTATTGCGTTTTGNNNNNNNNNNACTTGGATGGAGCTGATTCTG	TTCTTAGCGTATTGGAGTCCGTAAGCCAGTCTTTGTGTCAAG
AATGTACAGTATTGCGTTTTGNNNNNNNNNNGCTTCCTGTGTCGTCTGAT	TTCTTAGCGTATTGGAGTCCTGCCACAGATATTCCTTCATC
AATGTACAGTATTGCGTTTTGNNNNNNNNNNGCCTGGCTGATTCTGAAGA	TTCTTAGCGTATTGGAGTCCGCTGCCACTTGCAAAGTTT
AATGTACAGTATTGCGTTTTGNNNNNNNNNNGGCTTATAATGCCACTTACCA	TTCTTAGCGTATTGGAGTCCGCAGATTCTGCTAATACCCTG
AATGTACAGTATTGCGTTTTGNNNNNNNNNNGTATCAGCATCTGGAAGAACC	TTCTTAGCGTATTGGAGTCCCCAAAAGTCCACCTGAACACT
AATGTACAGTATTGCGTTTTGNNNNNNNNNNTGGTTTTCATTTGATTCTTTAGG	TTCTTAGCGTATTGGAGTCCGCAGAAGTAAAACACCTCCAC
AATGTACAGTATTGCGTTTTGNNNNNNNNNNGCTTTACGTGATGACTTTGTTG	TTCTTAGCGTATTGGAGTCCTCTTGTTCATCCAGCCTGA
AATGTACAGTATTGCGTTTTGNNNNNNNNNNAGGTGTCCCTTCAACACAA	TTCTTAGCGTATTGGAGTCCCCAGACTGCTTCAAAATTACC
AATGTACAGTATTGCGTTTTGNNNNNNNNNNTCCAATTCAGGTATGGTTACAG	TTCTTAGCGTATTGGAGTCCCTCCAAATGAGTTAGCTGCTG
AATGTACAGTATTGCGTTTTGNNNNNNNNNNTTGTGGTATAGGTTTTACTGGTGA	TTCTTAGCGTATTGGAGTCCATTCTGCTATGCCCAAAGG
AATGTACAGTATTGCGTTTTGNNNNNNNNNNCCTGGAAAGGTCAACATCATC	TTCTTAGCGTATTGGAGTCCACTGAATATAGGACACGTGTAAGAAA
AATGTACAGTATTGCGTTTTGNNNNNNNNNNCCCTCTGTCTGGTATGTCTTTG	TTCTTAGCGTATTGGAGTCCCAATGATAAGCTCCCAAATAATG
AATGTACAGTATTGCGTTTTGNNNNNNNNNNTCAACATGAAATGATTTAGGAGC	TTCTTAGCGTATTGGAGTCCTTACCAGCCACACAGAACTAAC
AATGTACAGTATTGCGTTTTGNNNNNNNNNNTTTCAAATCAAGTGTCAGATCTTC	TTCTTAGCGTATTGGAGTCCGCTTTTCTCATAATTCCTCTCTGA
AATGTACAGTATTGCGTTTTGNNNNNNNNNNTGTAAGATGAAATGGTGATCCC	TTCTTAGCGTATTGGAGTCCTCTTAGTATTGACTCTGAAGATGACC
AATGTACAGTATTGCGTTTTGNNNNNNNNNNTGAATTAGATCGAACTTTTCCA	TTCTTAGCGTATTGGAGTCCTTGATTGGAAAGCTATTCAGG
AATGTACAGTATTGCGTTTTGNNNNNNNNNNGGAGAAGTGGTGGCTGTTT	TTCTTAGCGTATTGGAGTCCTACAAGTAATAAAGGCCCACG
AATGTACAGTATTGCGTTTTGNNNNNNNNNNTGGAAGTTGAGATAATTTGTTAGGA	TTCTTAGCGTATTGGAGTCCAAGCAAACATGCCTTCAATC
AATGTACAGTATTGCGTTTTGNNNNNNNNNNTTGGCTCCATTACCATTATTC	TTCTTAGCGTATTGGAGTCCTGGGTCAAGTAAAGCACCTT
AATGTACAGTATTGCGTTTTGNNNNNNNNNNCTAGTGGGAGAAGCTGGTCT	TTCTTAGCGTATTGGAGTCCTCTCCAGGTAGACAGATGAGC
AATGTACAGTATTGCGTTTTGNNNNNNNNNNGCTGGTCTTCCATCATTATACTC	TTCTTAGCGTATTGGAGTCCAATCAAGTGGAAGTGAATCTGA
AATGTACAGTATTGCGTTTTGNNNNNNNNNNCTGAGGAAACGGTCTGAGAAG	TTCTTAGCGTATTGGAGTCCTCCTTCCCTTCCTGATATGTC
AATGTACAGTATTGCGTTTTGNNNNNNNNNNCCACATTTTGTTTTGCCTGA	TTCTTAGCGTATTGGAGTCCCACGGTCTCATTCTGAAAGTC
AATGTACAGTATTGCGTTTTGNNNNNNNNNNGAACTTTCATTAGTCTCTGATACAGG	TTCTTAGCGTATTGGAGTCCCTGCTTCATCAGAATCCAGTG
AATGTACAGTATTGCGTTTTGNNNNNNNNNNTGTGTTGTTATTCACTGGAGTTG	TTCTTAGCGTATTGGAGTCCACAGAGGATGTTTGGGTGA
AATGTACAGTATTGCGTTTTGNNNNNNNNNNAACCCTCTAACAAGAATCAAACC	TTCTTAGCGTATTGGAGTCCCATTCAGTTCTAGCAGCTCAAG
AATGTACAGTATTGCGTTTTGNNNNNNNNNNCTGTTGCTGCCAGTGACTA	TTCTTAGCGTATTGGAGTCCCAAAGTCCTAAGCGCCATT
AATGTACAGTATTGCGTTTTGNNNNNNNNNNTGTTCTTGAGTGAAGGACTGA	TTCTTAGCGTATTGGAGTCCATTTCAATGGGTCATATCACAG
AATGTACAGTATTGCGTTTTGNNNNNNNNNNGAGCAGCATCAAACTGTGTAG	TTCTTAGCGTATTGGAGTCCGGTAAATGCTGAACTGTGGATAG
AATGTACAGTATTGCGTTTTGNNNNNNNNNNCTGGTCCTCGTCATTTAGCAG	TTCTTAGCGTATTGGAGTCCATGCTGCTCATCCCACTAATG
AATGTACAGTATTGCGTTTTGNNNNNNNNNNTCTGAGGAGAACGCATGATAG	TTCTTAGCGTATTGGAGTCCTCAGAATGTCTACCCAATACCAG
AATGTACAGTATTGCGTTTTGNNNNNNNNNNGGAATGCCTCCAGACTTAAAG	TTCTTAGCGTATTGGAGTCCTGTCAGAATGCTTGAAGCTAA
AATGTACAGTATTGCGTTTTGNNNNNNNNNNACTGCCATTTTAGCTCCTTCT	TTCTTAGCGTATTGGAGTCCCAACAAAACAAATGTTAAATTCTTGG
AATGTACAGTATTGCGTTTTGNNNNNNNNNNGTTAGGAACACTGCATGGAA	TTCTTAGCGTATTGGAGTCCAAACTACTGTGGACCACAAGC
AATGTACAGTATTGCGTTTTGNNNNNNNNNNTTAGAACTGCAGATGCTATACACA	TTCTTAGCGTATTGGAGTCCAGGTGGAATGCAAGCTTTAG
AATGTACAGTATTGCGTTTTGNNNNNNNNNNAGCACATACTCATCTTGACTCTATTC	TTCTTAGCGTATTGGAGTCCAAGGGATGGAAGGTCTCCT
AATGTACAGTATTGCGTTTTGNNNNNNNNNNCGCACAAGAGCCTCTATACC	TTCTTAGCGTATTGGAGTCCCTCTTGTGCGTACTGTCCTTC
AATGTACAGTATTGCGTTTTGNNNNNNNNNNCCACAACTGGTAGTCCATAGTG	TTCTTAGCGTATTGGAGTCCTGCCATTCCACGACTAGTTC
AATGTACAGTATTGCGTTTTGNNNNNNNNNNTCACTATGCTTAGACAGCCATC	TTCTTAGCGTATTGGAGTCCCAACCGAATTGTTATCAGAGG
AATGTACAGTATTGCGTTTTGNNNNNNNNNNGATCCTTTGGATTTATGCATTC	TTCTTAGCGTATTGGAGTCCGTCCTCTGTGAACTTGCTCAG
AATGTACAGTATTGCGTTTTGNNNNNNNNNNTTAAATGTTGGTAACCCTATTATGG	TTCTTAGCGTATTGGAGTCCGCCTTTAGCAGATGTGTACATTG
AATGTACAGTATTGCGTTTTGNNNNNNNNNNTTTACTTACCCACACCTTCATTC	TTCTTAGCGTATTGGAGTCCCATTTTGCTTTCTATTCTTCCTTG
AATGTACAGTATTGCGTTTTGNNNNNNNNNNGAGAGCTGGTCAGCTCAACT	TTCTTAGCGTATTGGAGTCCTTGTTGACACCCTGACTCTTC
AATGTACAGTATTGCGTTTTGNNNNNNNNNNGTTTTAGAACTTTAGCTTGATCTGG	TTCTTAGCGTATTGGAGTCCCCTCCAGGTGACAGCAATC
AATGTACAGTATTGCGTTTTGNNNNNNNNNNCAGCCCATCAACTGGATAGTC	TTCTTAGCGTATTGGAGTCCCGAATACACCAACAAGTAATGATG
AATGTACAGTATTGCGTTTTGNNNNNNNNNNCCCACCCTACCAACCAAGT	TTCTTAGCGTATTGGAGTCCTGGAGCTCATCCTAGTAAATGTG
AATGTACAGTATTGCGTTTTGNNNNNNNNNNTCCTTCAGCTTCTTTACCAAAC	TTCTTAGCGTATTGGAGTCCGTGGCCTGATCTTCACAAA
AATGTACAGTATTGCGTTTTGNNNNNNNNNNTGGAGCACAAATTAAATTACCC	TTCTTAGCGTATTGGAGTCCTCATGAACTTTTGTAATCTTTGGT
AATGTACAGTATTGCGTTTTGNNNNNNNNNNTTATGTTTCTTAGGATGAAAGCAA	TTCTTAGCGTATTGGAGTCCGCTCCATCAAGTATGATGGTGA
AATGTACAGTATTGCGTTTTGNNNNNNNNNNGATTACCTACCATTACTCTGCAGTG	TTCTTAGCGTATTGGAGTCCGTGGCTTCCACAAGTGAGT
AATGTACAGTATTGCGTTTTGNNNNNNNNNNGGTGCTGTATGTCTCTGTCG	TTCTTAGCGTATTGGAGTCCAATGTCTTCTTGTTCCTCTAGGTC
AATGTACAGTATTGCGTTTTGNNNNNNNNNNCCTGTTTAATACCTGTTTACCTATGA	TTCTTAGCGTATTGGAGTCCGTCAGCCAGCTACTTACCATC
AATGTACAGTATTGCGTTTTGNNNNNNNNNNGGCTGACCAGTAAATCCATTC	TTCTTAGCGTATTGGAGTCCGCTTGTTTTAAACAATTCCTAACC
AATGTACAGTATTGCGTTTTGNNNNNNNNNNGGTGCAGTCCTACTTCCAGTC	TTCTTAGCGTATTGGAGTCCGTTGTGGAGTGCAAGTGAAAG
AATGTACAGTATTGCGTTTTGNNNNNNNNNNGAAATGGGAGGCTGGAAT	TTCTTAGCGTATTGGAGTCCGGACCCTTCTGGAGGAGAT
AATGTACAGTATTGCGTTTTGNNNNNNNNNNAACCTTAAATGTCTCTCCTACCTG	TTCTTAGCGTATTGGAGTCCGTTGCACATAGGCAAAGGT
AATGTACAGTATTGCGTTTTGNNNNNNNNNNCATGGGAAAACATAACCTTGA	TTCTTAGCGTATTGGAGTCCTCTTTTCATGTGAGAGGTATAATGAA
AATGTACAGTATTGCGTTTTGNNNNNNNNNNTGCACTTGGGTAGATCTTATGA	TTCTTAGCGTATTGGAGTCCCCGTGGCAGGAAACATC
AATGTACAGTATTGCGTTTTGNNNNNNNNNNGCTGCAGCTTGTGCAGTA	TTCTTAGCGTATTGGAGTCCCCCTCTGATGTCTTCCAAATC
AATGTACAGTATTGCGTTTTGNNNNNNNNNNTTACTGCTCAAAGAAACTAATCAACT	TTCTTAGCGTATTGGAGTCCTTGCAGACCCACAACCTTT
AATGTACAGTATTGCGTTTTGNNNNNNNNNNATCCAGCAAGGTGTTTCTTTG	TTCTTAGCGTATTGGAGTCCCTCCAGGACCCGAGAACT
AATGTACAGTATTGCGTTTTGNNNNNNNNNNCAGCAAACACATTTTCAACC	TTCTTAGCGTATTGGAGTCCAAAGCCGAGGAAGCTTTG
AATGTACAGTATTGCGTTTTGNNNNNNNNNNCGATGCTGTTCCCAGGTA	TTCTTAGCGTATTGGAGTCCTTAGATGCCTCAGTTTCCAGT
AATGTACAGTATTGCGTTTTGNNNNNNNNNNCGGCAGGAGACGAAGAG	TTCTTAGCGTATTGGAGTCCAATCAATCTGTCCAGAAGAAGC
AATGTACAGTATTGCGTTTTGNNNNNNNNNNTTAACCTTATAGGTCCAAGGGTAG	TTCTTAGCGTATTGGAGTCCCTCTCCAGAACGGCTTGAT
AATGTACAGTATTGCGTTTTGNNNNNNNNNNTTTCTCAGCATACTTAAATGTCAAG	TTCTTAGCGTATTGGAGTCCACTGGAGTACACAAGGCAATG
AATGTACAGTATTGCGTTTTGNNNNNNNNNNTTAGACTGCTTAAAGCAATTGTTG	TTCTTAGCGTATTGGAGTCCTTTCAAATAAGTTGTACTGCCAAG
AATGTACAGTATTGCGTTTTGNNNNNNNNNNGAGTGCAGTCCTGTTCCTATG	TTCTTAGCGTATTGGAGTCCTCTGATTTGCCTTGCTTCA
AATGTACAGTATTGCGTTTTGNNNNNNNNNNCATTGCTTCTTGCTGATCTTG	TTCTTAGCGTATTGGAGTCCCTCAGCAGCCATGATAAATCT
AATGTACAGTATTGCGTTTTGNNNNNNNNNNTGCTTATTCATTTTCTTTATTGGTTC	TTCTTAGCGTATTGGAGTCCCACAAACAAGAAAGGCAATTTAC
AATGTACAGTATTGCGTTTTGNNNNNNNNNNAGCACAGGTAAGTTACTTGTTTCTAA	TTCTTAGCGTATTGGAGTCCCTGACCATTACCAGAAGTTGC
AATGTACAGTATTGCGTTTTGNNNNNNNNNNGGTTTCTTGTTTTATTTTAGCGAAG	TTCTTAGCGTATTGGAGTCCGAGGTGCAGAGTGTGTGCTA
AATGTACAGTATTGCGTTTTGNNNNNNNNNNGCTAAGAAAGCCTACACCATTT	TTCTTAGCGTATTGGAGTCCGCTGTCTTGGGAGCTAGACATAG
AATGTACAGTATTGCGTTTTGNNNNNNNNNNCAGACACTTCATTTGGAGTACCT	TTCTTAGCGTATTGGAGTCCGGCTGTGAGTGAATGATGTT
AATGTACAGTATTGCGTTTTGNNNNNNNNNNTGGCTTTTGGATATTAAAGTCGTA	TTCTTAGCGTATTGGAGTCCCCCAACAGGTTTCACAGTAAG
AATGTACAGTATTGCGTTTTGNNNNNNNNNNCAGCTGTATATCCATGCGAC	TTCTTAGCGTATTGGAGTCCCCTAGTTCATTCATTGCATGTC
AATGTACAGTATTGCGTTTTGNNNNNNNNNNCAATAAACATCATTGCTCTTCAA	TTCTTAGCGTATTGGAGTCCAGCCATTCCAGCATATCGT
AATGTACAGTATTGCGTTTTGNNNNNNNNNNCCAGTTTGTTTTATTTTAGATGATTG	TTCTTAGCGTATTGGAGTCCTTTATCAGTCATTGTTTAATGAGGA
AATGTACAGTATTGCGTTTTGNNNNNNNNNNTTTGACAAACTTGACTTTTGGA	TTCTTAGCGTATTGGAGTCCATTGCACAACTGCCCTCTAAG
AATGTACAGTATTGCGTTTTGNNNNNNNNNNCTATGAAAGGCTGCATGAGAG	TTCTTAGCGTATTGGAGTCCTTAACTTCTAAAGCACATTCCATC
AATGTACAGTATTGCGTTTTGNNNNNNNNNNTGATTAATTTGCAGGTTATTGC	TTCTTAGCGTATTGGAGTCCGCTATCAAGCTGGACACATTC
AATGTACAGTATTGCGTTTTGNNNNNNNNNNGCACATTGCACTGAGAATAAAG	TTCTTAGCGTATTGGAGTCCTTGCTGAGAGATTCCACAAAG
AATGTACAGTATTGCGTTTTGNNNNNNNNNNCTGCATACACATTGTGACCTT	TTCTTAGCGTATTGGAGTCCAATCACCATAGAGACTTTGCTTG
AATGTACAGTATTGCGTTTTGNNNNNNNNNNAAGAACCTCATTCATTCAAAGC	TTCTTAGCGTATTGGAGTCCCAGAACGAGAACTATCTAAGCTTCC
AATGTACAGTATTGCGTTTTGNNNNNNNNNNGCTTGCCATCTCTTCATGTTAG	TTCTTAGCGTATTGGAGTCCAATTCAGTGGTAGACCCAGAAC
AATGTACAGTATTGCGTTTTGNNNNNNNNNNTTGACACCAATCGACATGAT	TTCTTAGCGTATTGGAGTCCTTCTAATTTGGCATAAGGCATAG
AATGTACAGTATTGCGTTTTGNNNNNNNNNNGTCTAGGCAACTACCATCCAG	TTCTTAGCGTATTGGAGTCCTTTATTGGTGTATCTAGTTCTCCATC
AATGTACAGTATTGCGTTTTGNNNNNNNNNNGACAGATGAGAGAAATGCACTTAG	TTCTTAGCGTATTGGAGTCCGTGTTTATCATCAGTGCTCTCAG
AATGTACAGTATTGCGTTTTGNNNNNNNNNNATGGTAAAAGAGGTCAAATGAAA	TTCTTAGCGTATTGGAGTCCTTGGTAGGCTTATCATCTTCATAG
AATGTACAGTATTGCGTTTTGNNNNNNNNNNTGAGCAGTTGAACTCTGGAA	TTCTTAGCGTATTGGAGTCCCTTTGTCCAGATGAACTCTTTG
AATGTACAGTATTGCGTTTTGNNNNNNNNNNGCAGGAATGTGTTTCTCCATAC	TTCTTAGCGTATTGGAGTCCCACAATAAGTCTGTATTGTTTCTTGG
AATGTACAGTATTGCGTTTTGNNNNNNNNNNCATGAAGAAGAAGAGAGACCAAC	TTCTTAGCGTATTGGAGTCCCTGTGACACTGCTGGAACTTC
AATGTACAGTATTGCGTTTTGNNNNNNNNNNGTCTTCAAGCAGTGAGAATACG	TTCTTAGCGTATTGGAGTCCGTACATCTGCTAAACATGAGTGG
AATGTACAGTATTGCGTTTTGNNNNNNNNNNTCATTATCATCTTTGTCATCAGC	TTCTTAGCGTATTGGAGTCCTCGCTTGGTTTGAGCTGTT
AATGTACAGTATTGCGTTTTGNNNNNNNNNNGCAGACTGCAGGGTTCTAGTT	TTCTTAGCGTATTGGAGTCCTTCCACATCTTTCTGTATAAATGG
AATGTACAGTATTGCGTTTTGNNNNNNNNNNCTCCGTTCAGAGTGAACCA	TTCTTAGCGTATTGGAGTCCACAGGCAGCTGACTTGGTT
AATGTACAGTATTGCGTTTTGNNNNNNNNNNGCAAGCTGCAGTAAATGCT	TTCTTAGCGTATTGGAGTCCGCCCCTCCTCTAACTCCTT
AATGTACAGTATTGCGTTTTGNNNNNNNNNNGAATTAAGAATAATGCCTCCAGTT	TTCTTAGCGTATTGGAGTCCTTCACACGGAAAGGCTTGT
AATGTACAGTATTGCGTTTTGNNNNNNNNNNGGACCTATTAGATGATTCAGATGATG	TTCTTAGCGTATTGGAGTCCTTTGTTGTCTGAGAAAACTCTCTC
AATGTACAGTATTGCGTTTTGNNNNNNNNNNCCCAAAAGCATGTTAGTTTTACA	TTCTTAGCGTATTGGAGTCCACAGTAAGGAGTTCCTTCAATAGG
AATGTACAGTATTGCGTTTTGNNNNNNNNNNCTACAGAAGGCAGAAGTACAGATG	TTCTTAGCGTATTGGAGTCCGTCTTATTAGCTGATTGTTGGTTG
AATGTACAGTATTGCGTTTTGNNNNNNNNNNTTCTTCTGCACCCAACAAA	TTCTTAGCGTATTGGAGTCCTGGTCAATGTCACTGAGAGAAC
AATGTACAGTATTGCGTTTTGNNNNNNNNNNACGAAATGATTCTTTGAGTTCTC	TTCTTAGCGTATTGGAGTCCCATTGCGGAGCTTATACATTC
AATGTACAGTATTGCGTTTTGNNNNNNNNNNCCCATACTTCAGAAACAATCCAC	TTCTTAGCGTATTGGAGTCCAACTACTTACTATGGAATTTGCACCT
AATGTACAGTATTGCGTTTTGNNNNNNNNNNGGAGAACCAAGTAAACCTCAAG	TTCTTAGCGTATTGGAGTCCCGAACTCCTGGAATATGAATCA
AATGTACAGTATTGCGTTTTGNNNNNNNNNNGAAATATGGGTGGCATATTAGG	TTCTTAGCGTATTGGAGTCCGGTCGAATCTCTAGATCCTGAT
AATGTACAGTATTGCGTTTTGNNNNNNNNNNTCCCTGAAATCAGGAATCTC	TTCTTAGCGTATTGGAGTCCCTGTTTGTTTGGTAAGGTTCTG
AATGTACAGTATTGCGTTTTGNNNNNNNNNNAAAGTAAAGGAATCAAAGGAGGA	TTCTTAGCGTATTGGAGTCCTGGCGTACTAATACAGGTCTTTC
AATGTACAGTATTGCGTTTTGNNNNNNNNNNGCCTCCAAAAGCCCTAGTG	TTCTTAGCGTATTGGAGTCCGAACAGACGAATGTGTGGATAG
AATGTACAGTATTGCGTTTTGNNNNNNNNNNCCCTGGTAGAAATGGAATAAGTC	TTCTTAGCGTATTGGAGTCCGATGATGAATGTTTGCTGTGC
AATGTACAGTATTGCGTTTTGNNNNNNNNNNTGCCAGTAGTATTCCAAGAAGTG	TTCTTAGCGTATTGGAGTCCTTCTTTACTTTGTTTGGTTCCTG
AATGTACAGTATTGCGTTTTGNNNNNNNNNNTGGAGGAATCTGCTTCATTTG	TTCTTAGCGTATTGGAGTCCTCTAGGATTGTTAATGGGACAGT
AATGTACAGTATTGCGTTTTGNNNNNNNNNNAAACTCCCACCTAATCTCAGTC	TTCTTAGCGTATTGGAGTCCCCCACTAGGTGAACTGTGTTTG
AATGTACAGTATTGCGTTTTGNNNNNNNNNNAATGAATTTTCTCCCACAAATAGT	TTCTTAGCGTATTGGAGTCCCTCTTTTAAACAGATGTCACAAGG
AATGTACAGTATTGCGTTTTGNNNNNNNNNNCGGTGATTGACAGTGTTTCAG	TTCTTAGCGTATTGGAGTCCAGCAGAGCCCCAATTCAGT
AATGTACAGTATTGCGTTTTGNNNNNNNNNNAACTCCTTTATTCAGGTGGATG	TTCTTAGCGTATTGGAGTCCCATCCTCTTCCTCAGGATTG
AATGTACAGTATTGCGTTTTGNNNNNNNNNNGCAGCGCAGATAGCACTTC	TTCTTAGCGTATTGGAGTCCCTCTCTTTTCTTCACCACAACA
AATGTACAGTATTGCGTTTTGNNNNNNNNNNCAGGTATCCCAGTGACTTAGG	TTCTTAGCGTATTGGAGTCCGTGTGGCAAGTTCTGCATC
AATGTACAGTATTGCGTTTTGNNNNNNNNNNGCTGATTTGATGGAGTTGG	TTCTTAGCGTATTGGAGTCCCAGGAATTCAGAAACATCGTT
AATGTACAGTATTGCGTTTTGNNNNNNNNNNATGAGTGGGAACAGGGATT	TTCTTAGCGTATTGGAGTCCCGAGCTGTTTCTACATCATTTG
AATGTACAGTATTGCGTTTTGNNNNNNNNNNTGTTCCCTGAGACATTAGATGA	TTCTTAGCGTATTGGAGTCCAAAGCCTCATCAGAAATATTGTG
AATGTACAGTATTGCGTTTTGNNNNNNNNNNGCAATCCCTGAACTGACAA	TTCTTAGCGTATTGGAGTCCTGAAGGCAGTCTGTCGTAATAG
AATGTACAGTATTGCGTTTTGNNNNNNNNNNAGGTGGTGGTTAATAAGGCTG	TTCTTAGCGTATTGGAGTCCCAGATAGCACCTTCAGCACTCT
AATGTACAGTATTGCGTTTTGNNNNNNNNNNACCTTGCATAACCTTTCCC	TTCTTAGCGTATTGGAGTCCTTGGATCTGTCAGGTGAAGTC
AATGTACAGTATTGCGTTTTGNNNNNNNNNNTTATGCCATTACAACTCTCCAC	TTCTTAGCGTATTGGAGTCCAACCCAGAAGCTGAACAAGAG
AATGTACAGTATTGCGTTTTGNNNNNNNNNNCATGTGATCAAGATTCCTTGACT	TTCTTAGCGTATTGGAGTCCCCATCTCTGCTTCTTGGTGTC
AATGTACAGTATTGCGTTTTGNNNNNNNNNNTGGAAATACAGAAGGACACCTC	TTCTTAGCGTATTGGAGTCCGCAACAAAGGTAAATTCTACTTTGAC
AATGTACAGTATTGCGTTTTGNNNNNNNNNNTCAGATGCTGCAACTAAACAG	TTCTTAGCGTATTGGAGTCCCCTGATGTGCACGAACAAG
AATGTACAGTATTGCGTTTTGNNNNNNNNNNAAGAACAAGATGATGGTCTGC	TTCTTAGCGTATTGGAGTCCTGCACAAACAATGGAATGG
AATGTACAGTATTGCGTTTTGNNNNNNNNNNGCTCTTCGTCATCTGACCA	TTCTTAGCGTATTGGAGTCCGGCTCCCTCAGCTTCAATAG
AATGTACAGTATTGCGTTTTGNNNNNNNNNNAAATGATTTTGTTGAGTTGTATGC	TTCTTAGCGTATTGGAGTCCCAGCTGCATATGTCGCTAA
AATGTACAGTATTGCGTTTTGNNNNNNNNNNAGGAGAATGCCCTGTTTGT	TTCTTAGCGTATTGGAGTCCTGAGAGGAAAGAACAAGCTGC
AATGTACAGTATTGCGTTTTGNNNNNNNNNNTTGCCATGTTTTAGCTTTAGATT	TTCTTAGCGTATTGGAGTCCCTGGCCATATCCACCAGAG
AATGTACAGTATTGCGTTTTGNNNNNNNNNNCACAGCTCCTCTGACAGAGTT	TTCTTAGCGTATTGGAGTCCGGATGATTTACAGGTCAGTATCAAAC
AATGTACAGTATTGCGTTTTGNNNNNNNNNNGAGGACAAGCCACAAGATTAC	TTCTTAGCGTATTGGAGTCCCCCATCCAATGTTCTCTGTATG
AATGTACAGTATTGCGTTTTGNNNNNNNNNNCAAGTTTGCTGCTGAACTTTG	TTCTTAGCGTATTGGAGTCCTTAAGTCAAACGCATACTGACAA
AATGTACAGTATTGCGTTTTGNNNNNNNNNNCCCATGATGGAACATGAGA	TTCTTAGCGTATTGGAGTCCTAAAGTCGCGGGCTATCTT
AATGTACAGTATTGCGTTTTGNNNNNNNNNNAATTGCTTCAGAAATTGGAGAC	TTCTTAGCGTATTGGAGTCCCTGCCGCTCACACAAACTA
AATGTACAGTATTGCGTTTTGNNNNNNNNNNGGTGGAGAGAGTGAAACATTTG	TTCTTAGCGTATTGGAGTCCACTCAACTTGCTGACTACATCTG
AATGTACAGTATTGCGTTTTGNNNNNNNNNNCTTGCATAATGTGACACATGAA	TTCTTAGCGTATTGGAGTCCTGCTTTTATAAAGGCTGCCTAC
AATGTACAGTATTGCGTTTTGNNNNNNNNNNTGTCTGTGTGAATCCATATCACTAC	TTCTTAGCGTATTGGAGTCCCTTACAGTAATGTCCGGGATG
AATGTACAGTATTGCGTTTTGNNNNNNNNNNGTTTTCCCCTTTAAACAATTAAGAT	TTCTTAGCGTATTGGAGTCCCATCTGAGAAGTGACCCCATA
AATGTACAGTATTGCGTTTTGNNNNNNNNNNTCCAGCATCCACCAAGTAATC	TTCTTAGCGTATTGGAGTCCTGTGGACATTGGAGAGTTGAC
AATGTACAGTATTGCGTTTTGNNNNNNNNNNTGCCCATCTTTATAGTTGTGC	TTCTTAGCGTATTGGAGTCCAAACATCACCTTCACCTTTACAT
AATGTACAGTATTGCGTTTTGNNNNNNNNNNAGCCATAGTGAAGGACTGTTG	TTCTTAGCGTATTGGAGTCCTCAATTCTTTTGACAACAAATAGAG
AATGTACAGTATTGCGTTTTGNNNNNNNNNNTAAAAGCAAATTAACCCATGTG	TTCTTAGCGTATTGGAGTCCGCTATTCCACCTACTGATCCTG
AATGTACAGTATTGCGTTTTGNNNNNNNNNNTTAGGGCCTGTTCACAATG	TTCTTAGCGTATTGGAGTCCTAAGCGACGAAGGTCATCAAC
AATGTACAGTATTGCGTTTTGNNNNNNNNNNCCTGAGTATTGGTGTTCCATTG	TTCTTAGCGTATTGGAGTCCCCCAACGGTAAAAGACCTC
AATGTACAGTATTGCGTTTTGNNNNNNNNNNGCTATCTTTTGGTTTTATGTGATCT
AATGTACAGTATTGCGTTTTGNNNNNNNNNNCACGCGGTCTTTGTACAGA
AATGTACAGTATTGCGTTTTGNNNNNNNNNNAAGGTCTTTGATTTGCGTCAG
AATGTACAGTATTGCGTTTTGNNNNNNNNNNGAATGAAATACAGAAAGCTGGTC
AATGTACAGTATTGCGTTTTGNNNNNNNNNNGGACCGGATTACCCAAGAC

## Sheet: ERCC RNA Panel
RNA ID	concentration in Mix 1 (attomoles/ul)	#molecules/RT rxn	RS2_P5	FS2_P3
ERCC-00112	117.188	705469	AATGTACAGTATTGCGTTTTGNNNNNNNNNNNNCGGTAAGGGCGAATGTAATG	TTCTTAGCGTATTGGAGTCCCAAACGGCTCGGTAGTAAATC
ERCC-00131	117.188	705469	AATGTACAGTATTGCGTTTTGNNNNNNNNNNNNATCTCCCAGACATTACGGATG	TTCTTAGCGTATTGGAGTCCCCAGCGGACAAATTCATACTTAG
ERCC-00025	58.5938	352734	AATGTACAGTATTGCGTTTTGNNNNNNNNNNNNGTCTCATAGAGTAACCAGGCGAC	TTCTTAGCGTATTGGAGTCCTTGACGAGACGAGTAGGCTC
ERCC-00051	58.5938	352734	AATGTACAGTATTGCGTTTTGNNNNNNNNNNNNACAATAGATGCGTTTAGAGTAGCTG	TTCTTAGCGTATTGGAGTCCTAAAGGAATAGCCAATGGGAC
ERCC-00062	58.5938	352734	AATGTACAGTATTGCGTTTTGNNNNNNNNNNNNGCTCATGGAGTTATTTACGAATG	TTCTTAGCGTATTGGAGTCCTGTCTCTCCAACCTCAGGAAG
ERCC-00071	58.5938	352734	AATGTACAGTATTGCGTTTTGNNNNNNNNNNNNAAGTGCTTACGACAGAGGGTC	TTCTTAGCGTATTGGAGTCCCAGGAAGCGTGGTAGTTCATC
ERCC-00079	58.5938	352734	AATGTACAGTATTGCGTTTTGNNNNNNNNNNNNGTCGCAGATAAATGTGGAGC	TTCTTAGCGTATTGGAGTCCCAAAGCAGAGGAAATGAACG
ERCC-00162	58.5938	352734	AATGTACAGTATTGCGTTTTGNNNNNNNNNNNNAGCTAAGTGCTTCTGCCCAC	TTCTTAGCGTATTGGAGTCCAGAGTTGTTTGCCAAGGAGAG
ERCC-00165	58.5938	352734	AATGTACAGTATTGCGTTTTGNNNNNNNNNNNNCGCGTCCCTCTAGGTATAGTG	TTCTTAGCGTATTGGAGTCCAAGTAAGCTGCACCATCCAAG
ERCC-00019	29.2969	176367	AATGTACAGTATTGCGTTTTGNNNNNNNNNNNNTTCCTTCTACGCTGCACTTG	TTCTTAGCGTATTGGAGTCCCCTTACAGTCTCCCTTTATGTCG
ERCC-00053	29.2969	176367	AATGTACAGTATTGCGTTTTGNNNNNNNNNNNNTTAACAAATCCTTTCCCTGC	TTCTTAGCGTATTGGAGTCCTTACTCATCACAATCACTGGAAG
ERCC-00078	29.2969	176367	AATGTACAGTATTGCGTTTTGNNNNNNNNNNNNAATCCAGGCAAAGTCCGTTAG	TTCTTAGCGTATTGGAGTCCTGAGGGCATGAAATACAGACTG
ERCC-00084	29.2969	176367	AATGTACAGTATTGCGTTTTGNNNNNNNNNNNNCCGAAACTGGGTCACTGAG	TTCTTAGCGTATTGGAGTCCTTAAGGCTCCAAACGTCTGTC
ERCC-00144	29.2969	176367	AATGTACAGTATTGCGTTTTGNNNNNNNNNNNNATTCGTAGGTATTATTTCCGTTAGC	TTCTTAGCGTATTGGAGTCCAGACTTGATTATGTGCCGGAC
ERCC-00054	14.6484	88183.6	AATGTACAGTATTGCGTTTTGNNNNNNNNNNNNTGCCTTTCAGCAATTCAAC	TTCTTAGCGTATTGGAGTCCCCAACTCTGCCATCTTTAAGC
ERCC-00059	14.6484	88183.6	AATGTACAGTATTGCGTTTTGNNNNNNNNNNNNAATCCTAGATACGTTGCGCTC	TTCTTAGCGTATTGGAGTCCCCACCGGATACACTGTTGAG
ERCC-00099	14.6484	88183.6	AATGTACAGTATTGCGTTTTGNNNNNNNNNNNNCGCTGCATAGAGTGCTGTC	TTCTTAGCGTATTGGAGTCCTGGAATCAATACATCATCAAACG
ERCC-00126	14.6484	88183.6	AATGTACAGTATTGCGTTTTGNNNNNNNNNNNNCACGGATTTGAGTATCATTTGC	TTCTTAGCGTATTGGAGTCCCTAGCCAGGTGTACGCAGAAG
ERCC-00148	14.6484	88183.6	AATGTACAGTATTGCGTTTTGNNNNNNNNNNNNTGAATTTATGGAGCGGTGC	TTCTTAGCGTATTGGAGTCCGACGCCAGGTCTACTCAGC
ERCC-00163	14.6484	88183.6	AATGTACAGTATTGCGTTTTGNNNNNNNNNNNNGGTCCTCGCTTCGTCTATG	TTCTTAGCGTATTGGAGTCCTGTCTTACGATATTCGGCTCAG
ERCC-00170	14.6484	88183.6	AATGTACAGTATTGCGTTTTGNNNNNNNNNNNNAAGTTGCTGAAGTTGCGAGAG	TTCTTAGCGTATTGGAGTCCTATCACGGGAATGCCAGTC
ERCC-00034	7.32422	44091.8	AATGTACAGTATTGCGTTTTGNNNNNNNNNNNNATACAACACCTGTGCGTGC	TTCTTAGCGTATTGGAGTCCTTCTATACGGATACGGGCTTG
ERCC-00085	7.32422	44091.8	AATGTACAGTATTGCGTTTTGNNNNNNNNNNNNCCTCGGAAGTGTGGAGAATC	TTCTTAGCGTATTGGAGTCCCATGTTGTGCTGGCGTTAG
ERCC-00154	7.32422	44091.8	AATGTACAGTATTGCGTTTTGNNNNNNNNNNNNGGCTCGATTGATGGATACTG	TTCTTAGCGTATTGGAGTCCGCGAAGGTCGTGCAATAATAG
ERCC-00157	7.32422	44091.8	AATGTACAGTATTGCGTTTTGNNNNNNNNNNNNCTGTTGTTCGGATTCCAAGTAAG	TTCTTAGCGTATTGGAGTCCGCTCATCTCGTATAGCATATCTGC
ERCC-00160	7.32422	44091.8	AATGTACAGTATTGCGTTTTGNNNNNNNNNNNNATGCAGAAGTAGGGCTTTACAAG	TTCTTAGCGTATTGGAGTCCATGAGGTTATCGCAACGAAAC
ERCC-00014	3.66211	22045.9	AATGTACAGTATTGCGTTTTGNNNNNNNNNNNNAATTATCTGATGTGATGCCTGTTG	TTCTTAGCGTATTGGAGTCCAACTGGACGGACTACGTGC
ERCC-00028	3.66211	22045.9	AATGTACAGTATTGCGTTTTGNNNNNNNNNNNNTTGTGACCCAGTATTAACCGTG	TTCTTAGCGTATTGGAGTCCAGCGTACCGATGAAAGACG
ERCC-00039	3.66211	22045.9	AATGTACAGTATTGCGTTTTGNNNNNNNNNNNNTACTCCTCATGTTCAGCCCAC	TTCTTAGCGTATTGGAGTCCCGGTCACAGCCAATCTCTTAG
ERCC-00067	3.66211	22045.9	AATGTACAGTATTGCGTTTTGNNNNNNNNNNNNATGGCTCTCATTGCGATTG	TTCTTAGCGTATTGGAGTCCCATGCTAGTGTGGACGCAG
ERCC-00143	3.66211	22045.9	AATGTACAGTATTGCGTTTTGNNNNNNNNNNNNTGAGTCTAGCTTCGCGGTC	TTCTTAGCGTATTGGAGTCCGATTACACATTCGAGGCATTACAG
ERCC-00150	3.66211	22045.9	AATGTACAGTATTGCGTTTTGNNNNNNNNNNNNAGAGGCAGACTGTCCGATG	TTCTTAGCGTATTGGAGTCCAGCTATTTGTGCCCACCTG
ERCC-00031	1.83105	11022.9	AATGTACAGTATTGCGTTTTGNNNNNNNNNNNNCCAAAGTTAGGCTGATTCTGC	TTCTTAGCGTATTGGAGTCCGTGATAAGCGGGAGTGGAG
ERCC-00033	1.83105	11022.9	AATGTACAGTATTGCGTTTTGNNNNNNNNNNNNAAGCTGGTGGAAAGGTAGTTAAAG	TTCTTAGCGTATTGGAGTCCTGGATGAATACTCTCTGGCAAC
ERCC-00058	1.83105	11022.9	AATGTACAGTATTGCGTTTTGNNNNNNNNNNNNCATTTAATCCCGGTCCCAC	TTCTTAGCGTATTGGAGTCCAGCCTCCAGACGCTCATAC
ERCC-00069	1.83105	11022.9	AATGTACAGTATTGCGTTTTGNNNNNNNNNNNNGATGTGTCGCTAACCTCCTG	TTCTTAGCGTATTGGAGTCCTGACCGAGGATTTCGTCTC
ERCC-00069	1.83105	11022.9	AATGTACAGTATTGCGTTTTGNNNNNNNNNNNNGCGCACTGTAAGGTAACCAAC	TTCTTAGCGTATTGGAGTCCGACTCATTCTGACGGCCTC
ERCC-00134	1.83105	11022.9	AATGTACAGTATTGCGTTTTGNNNNNNNNNNNNGGCTTTGTTATTGGTATTGACTTAC	TTCTTAGCGTATTGGAGTCCATCTATTGAACGAGCGTGGTC
ERCC-00013	0.915527	5511.47	AATGTACAGTATTGCGTTTTGNNNNNNNNNNNNGCGAATCGTGGCTTTAACTC	TTCTTAGCGTATTGGAGTCCTCAATACTGATGATGTCACCGTC
ERCC-00013	0.915527	5511.47	AATGTACAGTATTGCGTTTTGNNNNNNNNNNNNACAAAGGACCACGGCTTAAAC	TTCTTAGCGTATTGGAGTCCTCCGTAATCGCAATCGTATG
ERCC-00040	0.915527	5511.47	AATGTACAGTATTGCGTTTTGNNNNNNNNNNNNGACGATGATAAAGTCCGAGAAAC	TTCTTAGCGTATTGGAGTCCGTAGAAGGCTCGAACGCAG
ERCC-00040	0.915527	5511.47	AATGTACAGTATTGCGTTTTGNNNNNNNNNNNNGGTGAGCCATGTGGTCTTAG	TTCTTAGCGTATTGGAGTCCTGTATCCCGAGTTGTTTGTCTG
ERCC-00073	0.915527	5511.47	AATGTACAGTATTGCGTTTTGNNNNNNNNNNNNACGTGTGCGTAGTTCTGTCATAG	TTCTTAGCGTATTGGAGTCCAGCCATAATTCGTAACCCGAG
ERCC-00073	0.915527	5511.47	AATGTACAGTATTGCGTTTTGNNNNNNNNNNNNCTGGGACGTGCCTAAGTAATC	TTCTTAGCGTATTGGAGTCCGAGAATGCGACGTAACTTTGC
ERCC-00109	0.915527	5511.47	AATGTACAGTATTGCGTTTTGNNNNNNNNNNNNATGTTTCTTTACAATCGCACCAG	TTCTTAGCGTATTGGAGTCCCTCCCATGATCTAGTTGCGTC
ERCC-00109	0.915527	5511.47	AATGTACAGTATTGCGTTTTGNNNNNNNNNNNNTGTGTGTCAGGGCAACAAG	TTCTTAGCGTATTGGAGTCCCAAGGGTGAGGCTATTTCG
ERCC-00120	0.915527	5511.47	AATGTACAGTATTGCGTTTTGNNNNNNNNNNNNTGGCTTGATTCAGTTAATGGAG	TTCTTAGCGTATTGGAGTCCAACCCTATACCGTCCACCAC
ERCC-00120	0.915527	5511.47	AATGTACAGTATTGCGTTTTGNNNNNNNNNNNNAGGTACGCCCTTCAGTCAAG	TTCTTAGCGTATTGGAGTCCGTATATCCGGCGGTTGTTG
ERCC-00137	0.915527	5511.47	AATGTACAGTATTGCGTTTTGNNNNNNNNNNNNAAGCAAACCTAATGAAGCCAG	TTCTTAGCGTATTGGAGTCCGAAATCGTGAAGGAAGTGGTG
ERCC-00137	0.915527	5511.47	AATGTACAGTATTGCGTTTTGNNNNNNNNNNNNTACCCGTAGCGTGATGGTC	TTCTTAGCGTATTGGAGTCCGCTCGTGCCTCTATTTAACCAG
ERCC-00147	0.915527	5511.47	AATGTACAGTATTGCGTTTTGNNNNNNNNNNNNTAGAGAGAGATGGAGGAAACAAGTG	TTCTTAGCGTATTGGAGTCCTCTGGGTTTAAGCCGAGTAAG
ERCC-00147	0.915527	5511.47	AATGTACAGTATTGCGTTTTGNNNNNNNNNNNNTTGCCAGTTCCACCAGTAAC	TTCTTAGCGTATTGGAGTCCTGCTCCTCCTTCTATATTCTCCTC
ERCC-00097	0.457764	2755.74	AATGTACAGTATTGCGTTTTGNNNNNNNNNNNNGAGCATAAGCGAGGAGGTG	TTCTTAGCGTATTGGAGTCCACTTAAAGAACTGGCAGAGCAAC
ERCC-00097	0.457764	2755.74	AATGTACAGTATTGCGTTTTGNNNNNNNNNNNNGCTTCAGCCTCTTTGATGAG	TTCTTAGCGTATTGGAGTCCGGTTTGATGCTATTGGTTTGTTG
ERCC-00156	0.457764	2755.74	AATGTACAGTATTGCGTTTTGNNNNNNNNNNNNAGCTGAAGGAGGGTCAAACTATAAC	TTCTTAGCGTATTGGAGTCCATGGCGAACCTATGAATCG
ERCC-00156	0.457764	2755.74	AATGTACAGTATTGCGTTTTGNNNNNNNNNNNNTTCCAGATGATGCCATACG	TTCTTAGCGTATTGGAGTCCTCTAGCATACAACCCTAAGATTCG
ERCC-00158	0.457764	2755.74	AATGTACAGTATTGCGTTTTGNNNNNNNNNNNNGATGCGGATGGGACTTATG	TTCTTAGCGTATTGGAGTCCAATGGTGTGATTTCCTTCAGC
ERCC-00158	0.457764	2755.74	AATGTACAGTATTGCGTTTTGNNNNNNNNNNNNCAAGGTATAATTTAAGCATGTGGTG	TTCTTAGCGTATTGGAGTCCTCTACTGTTCCGGCTACTGTTG
ERCC-00164	0.457764	2755.74	AATGTACAGTATTGCGTTTTGNNNNNNNNNNNNTCCTCTTCAGATAAAGGCAGATTAG	TTCTTAGCGTATTGGAGTCCAACCAGCACACTTGGATGTTC
ERCC-00164	0.457764	2755.74	AATGTACAGTATTGCGTTTTGNNNNNNNNNNNNATCAGGAGCTGGGACTTCTATG	TTCTTAGCGTATTGGAGTCCGTTGTTGGCAGAGATGGATG
ERCC-00168	0.457764	2755.74	AATGTACAGTATTGCGTTTTGNNNNNNNNNNNNGGCATTTAGTTGTTCAAGCATAATC	TTCTTAGCGTATTGGAGTCCTAGAGGTGAGGAGGCGAAG
ERCC-00168	0.457764	2755.74	AATGTACAGTATTGCGTTTTGNNNNNNNNNNNNCCAAGGGTTACATTTAGCCTG	TTCTTAGCGTATTGGAGTCCTTGGATATGGGAAATAGATGCTC
ERCC-00016	0.228882	1377.87	AATGTACAGTATTGCGTTTTGNNNNNNNNNNNNTTAAAGTTCGTGCAGAGACATAGC	TTCTTAGCGTATTGGAGTCCCGCGAGTAACAGCCATCTAC
ERCC-00016	0.228882	1377.87	AATGTACAGTATTGCGTTTTGNNNNNNNNNNNNCAGCGGATTAGGAGGCTTAC	TTCTTAGCGTATTGGAGTCCATGTCTGGACGCTTGTTGC
ERCC-00024	0.228882	1377.87	AATGTACAGTATTGCGTTTTGNNNNNNNNNNNNCTAACCAAATCCGCTAATGGAC	TTCTTAGCGTATTGGAGTCCATGCGTCAATCCCAACTTC
ERCC-00041	0.228882	1377.87	AATGTACAGTATTGCGTTTTGNNNNNNNNNNNNAGATCATTTCAAACGTAGTAGCCTC	TTCTTAGCGTATTGGAGTCCTCCCGGACCTTCTGTTACTG
ERCC-00041	0.228882	1377.87	AATGTACAGTATTGCGTTTTGNNNNNNNNNNNNCATGGCTTGAAGAAGGCTC	TTCTTAGCGTATTGGAGTCCTTGGAAACTGGCAGACAAATC
ERCC-00081	0.228882	1377.87	AATGTACAGTATTGCGTTTTGNNNNNNNNNNNNACCAAGCACGTTAAAGGGAG	TTCTTAGCGTATTGGAGTCCGCACGTCGTAATGACAGTAAGTATG
ERCC-00081	0.228882	1377.87	AATGTACAGTATTGCGTTTTGNNNNNNNNNNNNGTTTGCCACCCTACAATAACG	TTCTTAGCGTATTGGAGTCCCGACTTATCATTCCGCCTG
ERCC-00104	0.228882	1377.87	AATGTACAGTATTGCGTTTTGNNNNNNNNNNNNGCATCATCTCGCTTTGCTC	TTCTTAGCGTATTGGAGTCCAATCATCCAGCTACTCTCCCTC
ERCC-00104	0.228882	1377.87	AATGTACAGTATTGCGTTTTGNNNNNNNNNNNNCCTAAACCAGCCAATAAAGCAG	TTCTTAGCGTATTGGAGTCCAAGACAGAAACAGAGTTGGACG
ERCC-00123	0.228882	1377.87	AATGTACAGTATTGCGTTTTGNNNNNNNNNNNNAGCTGCTATCTCCATGACTGC	TTCTTAGCGTATTGGAGTCCAGATTGGGAACTGACATCATTG
ERCC-00123	0.228882	1377.87	AATGTACAGTATTGCGTTTTGNNNNNNNNNNNNCTAATGAAACACCTGCTGGAATAAC	TTCTTAGCGTATTGGAGTCCGGAGGTACTGGAAAGACAACG
ERCC-00142	0.228882	1377.87	AATGTACAGTATTGCGTTTTGNNNNNNNNNNNNACCTGTCACATTTCCAATCG	TTCTTAGCGTATTGGAGTCCGGTTCTATCTCGCTACTCTCCTG
ERCC-00142	0.228882	1377.87	AATGTACAGTATTGCGTTTTGNNNNNNNNNNNNGCGCTGAGGTCAAACTACATTAC	TTCTTAGCGTATTGGAGTCCCACACCAGAGGCGCTAGTTAC
ERCC-00012	0.114441	688.934	AATGTACAGTATTGCGTTTTGNNNNNNNNNNNNTGTAGGTGCGGAATGTGTG	TTCTTAGCGTATTGGAGTCCGATCCTAAGAATGCGAAATGC
ERCC-00012	0.114441	688.934	AATGTACAGTATTGCGTTTTGNNNNNNNNNNNNACCCGCACTACTTCATTCTTG	TTCTTAGCGTATTGGAGTCCGACACCTGGTTCGCATAGTC
ERCC-00017	0.114441	688.934	AATGTACAGTATTGCGTTTTGNNNNNNNNNNNNCAGGGAGATGTCACTCTAATAGGTG	TTCTTAGCGTATTGGAGTCCTACGGAAAGACTGGGATGC
ERCC-00017	0.114441	688.934	AATGTACAGTATTGCGTTTTGNNNNNNNNNNNNGGACGGGAGGAATGTGTTAG	TTCTTAGCGTATTGGAGTCCGCACCTGTTTAAGCTGGACTG
ERCC-00086	0.114441	688.934	AATGTACAGTATTGCGTTTTGNNNNNNNNNNNNTATCAGCGAGGAAGAGTTAAGAGAG	TTCTTAGCGTATTGGAGTCCTAGGCGTGTAAATCAGCCAAC
ERCC-00086	0.114441	688.934	AATGTACAGTATTGCGTTTTGNNNNNNNNNNNNAATCCAAAGGTTGCTGAAGTTATC	TTCTTAGCGTATTGGAGTCCCCATCCAAACCCGTTAAGAC
ERCC-00138	0.114441	688.934	AATGTACAGTATTGCGTTTTGNNNNNNNNNNNNGTATAAAGCAACTCCACCAATGTTC	TTCTTAGCGTATTGGAGTCCACACCAGATGAAGGGCAAG
ERCC-00061	0.0572205	344.467	AATGTACAGTATTGCGTTTTGNNNNNNNNNNNNTAAGGAAGCAGATTGACCGTG	TTCTTAGCGTATTGGAGTCCATTTCGTACTAGCTGGGTGAGAC
ERCC-00061	0.0572205	344.467	AATGTACAGTATTGCGTTTTGNNNNNNNNNNNNGCCCTGATACTGGTCGAAG	TTCTTAGCGTATTGGAGTCCCTCCGAGAAATACAACGCATC
ERCC-00098	0.0572205	344.467	AATGTACAGTATTGCGTTTTGNNNNNNNNNNNNCCAAACATAAGTGGACAGCTAGAAC	TTCTTAGCGTATTGGAGTCCCCTTTGATAGGCCGGATTC
ERCC-00098	0.0572205	344.467	AATGTACAGTATTGCGTTTTGNNNNNNNNNNNNTCAAGTGACGAGAGTGGAAGAG	TTCTTAGCGTATTGGAGTCCCTGTGCGGATAAGCGTTTC
ERCC-00117	0.0572205	344.467	AATGTACAGTATTGCGTTTTGNNNNNNNNNNNNGAGGACGGATCGGAATTAAAC	TTCTTAGCGTATTGGAGTCCGCAAGACTGTGGTACGAGGAG
ERCC-00117	0.0572205	344.467	AATGTACAGTATTGCGTTTTGNNNNNNNNNNNNGAGCTGATCTCTGTAGTGTGTTGTG	TTCTTAGCGTATTGGAGTCCTGAAGCGGTTCTTACCCTTG
ERCC-00083	0.0286102	172.234	AATGTACAGTATTGCGTTTTGNNNNNNNNNNNNCCTCAACTAATGCCTCCTTTG	TTCTTAGCGTATTGGAGTCCTGTGTCCTCACTGTCCTGC
ERCC-00083	0.0286102	172.234	AATGTACAGTATTGCGTTTTGNNNNNNNNNNNNGTATAAACTGCCGCTACAGCATC	TTCTTAGCGTATTGGAGTCCGAAACCGACTTCATTCCAGAC
ERCC-00048	0.0143051	86.1168	AATGTACAGTATTGCGTTTTGNNNNNNNNNNNNGCGTAGTTATCTTCCGCGAG	TTCTTAGCGTATTGGAGTCCATGAAACATCGCTTGGCAC
ERCC-00048	0.0143051	86.1168	AATGTACAGTATTGCGTTTTGNNNNNNNNNNNNAGTGTGCCACCTGAATCAATAG	TTCTTAGCGTATTGGAGTCCCGCTGTCGCTTAGGTCTTG
ERCC-00057	0.0143051	86.1168	AATGTACAGTATTGCGTTTTGNNNNNNNNNNNNAGCGATATAGCCTGGATTGTG	TTCTTAGCGTATTGGAGTCCGGATCGTGCATTACCGTAGAG
ERCC-00057	0.0143051	86.1168	AATGTACAGTATTGCGTTTTGNNNNNNNNNNNNCGCATTCACTAACATGGAGC	TTCTTAGCGTATTGGAGTCCTCGGTCTACCTAACGACATTTG
ERCC-00075	0.0143051	86.1168	AATGTACAGTATTGCGTTTTGNNNNNNNNNNNNCATTAACACATCTATTGGCTCAAAG	TTCTTAGCGTATTGGAGTCCCACAGGCAGACTCCTCCAG
ERCC-00075	0.0143051	86.1168	AATGTACAGTATTGCGTTTTGNNNNNNNNNNNNGGTTATTACATATCCATTGTCAGC	TTCTTAGCGTATTGGAGTCCGATTATGCACGTCTGTGGAAG

## Sheet: DNA Panel II
BC Primer Pool:	non-BC Primer Pool:
AATGTACAGTATTGCGTTTTGNNNNNNNNNNTGTACACCAGAAACACCAGC	TTCTTAGCGTATTGGAGTCCATTGCCATGAGCCTGTGT
AATGTACAGTATTGCGTTTTGNNNNNNNNNNCATTTCGTGACTTGAAGTGG	TTCTTAGCGTATTGGAGTCCGGAAGCCTTGGGATTAGTC
AATGTACAGTATTGCGTTTTGNNNNNNNNNNGCTACTTAAATTTCCAGTTGATTGT	TTCTTAGCGTATTGGAGTCCAAGTCTTGTGACTGTCATCTGG
AATGTACAGTATTGCGTTTTGNNNNNNNNNNTGGTGGAAGAGTTTGTGGAAG	TTCTTAGCGTATTGGAGTCCCATTATGGACATCAGGACATTC
AATGTACAGTATTGCGTTTTGNNNNNNNNNNCAAGAACTTTCAGATCGAGGTG	TTCTTAGCGTATTGGAGTCCATGAAGCTGATGTTATCCGTG
AATGTACAGTATTGCGTTTTGNNNNNNNNNNAGTAGCCTTCTTGTCAAGATCAA	TTCTTAGCGTATTGGAGTCCGCCATCCCTAGACACTCGTT
AATGTACAGTATTGCGTTTTGNNNNNNNNNNGCACGCTTCTCTTCTTCTAAAC	TTCTTAGCGTATTGGAGTCCGGATGATGAAATAGAAAGTGAAGC
AATGTACAGTATTGCGTTTTGNNNNNNNNNNCAAGGCTGTTTGACAAGATTC	TTCTTAGCGTATTGGAGTCCTCCACAACAATGTCCATGAAC
AATGTACAGTATTGCGTTTTGNNNNNNNNNNGGAAGAGCCACATGGAAGA	TTCTTAGCGTATTGGAGTCCCTGAAGGACATCGTCCAGA
AATGTACAGTATTGCGTTTTGNNNNNNNNNNGACAGTCACAGAAATGTTCCAG	TTCTTAGCGTATTGGAGTCCATTCTGGCACTCATCCACTTC
AATGTACAGTATTGCGTTTTGNNNNNNNNNNCCTCCCCATGTGGATCT	TTCTTAGCGTATTGGAGTCCCCCTCAGCCCGATACTC
AATGTACAGTATTGCGTTTTGNNNNNNNNNNCAGTCCCCACCTCACTGTAG	TTCTTAGCGTATTGGAGTCCCTGCTTCCTCACAGCTTGA
AATGTACAGTATTGCGTTTTGNNNNNNNNNNCCAGGCCAGCGAGTAAA	TTCTTAGCGTATTGGAGTCCTGAGGACGACGAGGATGA
AATGTACAGTATTGCGTTTTGNNNNNNNNNNTTTAAGTTTGTTCAAAGCATTATACG	TTCTTAGCGTATTGGAGTCCCTTTTAAAGGAGGGTGCATCT
AATGTACAGTATTGCGTTTTGNNNNNNNNNNCGGGAAAAGAAGAAGAAGATTC	TTCTTAGCGTATTGGAGTCCCACAGCAAGAAGTGCCCTT
AATGTACAGTATTGCGTTTTGNNNNNNNNNNGCATTTACATTTCCCTTCTTGAC	TTCTTAGCGTATTGGAGTCCTGGGAGGATTACTTGAGCCTAC
AATGTACAGTATTGCGTTTTGNNNNNNNNNNCTCAAGCCCTGTCAGATATTG	TTCTTAGCGTATTGGAGTCCACCAAGTATTCAACACTACAGCAT
AATGTACAGTATTGCGTTTTGNNNNNNNNNNATTGCATCGGGATCTGAAA	TTCTTAGCGTATTGGAGTCCTTCTGAAATACTTACAGGAGACATG
AATGTACAGTATTGCGTTTTGNNNNNNNNNNGGTTTTCATCTGTAAGGTACAGTAGC	TTCTTAGCGTATTGGAGTCCCGAGGAAGAAGTGTGTGATG
AATGTACAGTATTGCGTTTTGNNNNNNNNNNCGGGAACCCCACTACAG	TTCTTAGCGTATTGGAGTCCAAATCCGTGCATTACATGG
AATGTACAGTATTGCGTTTTGNNNNNNNNNNATAGCAAAGCGAAGGATGAT	TTCTTAGCGTATTGGAGTCCCCAATAGCTCTGAAGTCAACATT
AATGTACAGTATTGCGTTTTGNNNNNNNNNNTCCTACTTTCATCCTATCTGAGATG	TTCTTAGCGTATTGGAGTCCATGAGAGGCTAGCGAGTGA
AATGTACAGTATTGCGTTTTGNNNNNNNNNNCAGGTCAAACGCCTTTAGG	TTCTTAGCGTATTGGAGTCCGCTGGAGATCAACTTCAACA
AATGTACAGTATTGCGTTTTGNNNNNNNNNNTCAAGGTCATCATTTTAAGTAAGTCA	TTCTTAGCGTATTGGAGTCCGCAAGAGGCTTCCTCAGTT
AATGTACAGTATTGCGTTTTGNNNNNNNNNNTGATGAATCGGTATGTATTACTGG	TTCTTAGCGTATTGGAGTCCCCATTCTGCAAGACTCACC
AATGTACAGTATTGCGTTTTGNNNNNNNNNNTGACTTCTGCACCAACCTTAC	TTCTTAGCGTATTGGAGTCCGCTTCGGTGATGGATAATAATG
AATGTACAGTATTGCGTTTTGNNNNNNNNNNAAACGGGACCTTTGGAAG	TTCTTAGCGTATTGGAGTCCTCTAAGGTTCAGCCATTAATGAA
AATGTACAGTATTGCGTTTTGNNNNNNNNNNGAATCTGCTTCCCCAGAA	TTCTTAGCGTATTGGAGTCCTCTGCACACGGTCATTTCT
AATGTACAGTATTGCGTTTTGNNNNNNNNNNTTGTGATAATGAAGTAGGCTTACG	TTCTTAGCGTATTGGAGTCCAGCCTATGAGTCTTTGGTTAATG
AATGTACAGTATTGCGTTTTGNNNNNNNNNNTAAAACTGTACATTGTCATTTGAGG	TTCTTAGCGTATTGGAGTCCCTATGGGATTCAAGACATTAAGAAC
AATGTACAGTATTGCGTTTTGNNNNNNNNNNGCGGGTAGGTGGTGATG	TTCTTAGCGTATTGGAGTCCCGGCAGGACGAGAAAGA
AATGTACAGTATTGCGTTTTGNNNNNNNNNNTTTCAAATCTGGAGTTGTAAACAG	TTCTTAGCGTATTGGAGTCCCGAATAATGGTAATGATGGCAG
AATGTACAGTATTGCGTTTTGNNNNNNNNNNAGAAAGTCACCAAGACTGTCAA	TTCTTAGCGTATTGGAGTCCCAAGAGAGCAAGCTCCTGTC
AATGTACAGTATTGCGTTTTGNNNNNNNNNNCTCAACATTCTTTCCCTGGAC	TTCTTAGCGTATTGGAGTCCGATGGAGGCAGTATGCAAGTC
AATGTACAGTATTGCGTTTTGNNNNNNNNNNCCTTATAGGAGCAACACAGACTG	TTCTTAGCGTATTGGAGTCCGAGGTTTGACTGGAGACAATG
AATGTACAGTATTGCGTTTTGNNNNNNNNNNTCGATGTGGAGTATCATTCAAG	TTCTTAGCGTATTGGAGTCCGAACACTGCTGACTACTGGAAAG
AATGTACAGTATTGCGTTTTGNNNNNNNNNNTGCTCTCTATTTTCATCTCTATTCTG	TTCTTAGCGTATTGGAGTCCTCCAAAAGTCTAACACTGATTAAGAA
AATGTACAGTATTGCGTTTTGNNNNNNNNNNCGTGTCTCCCGGGTTATACT	TTCTTAGCGTATTGGAGTCCATAGGCGTGAAACTAATTCTCAG
AATGTACAGTATTGCGTTTTGNNNNNNNNNNGAGGTGCCAGAAGCAGAC	TTCTTAGCGTATTGGAGTCCTGAGTGGAGGCAAGGAGAT
AATGTACAGTATTGCGTTTTGNNNNNNNNNNCGCTCTAGAACAGCATTGG	TTCTTAGCGTATTGGAGTCCAAGGCAGAGCAGGGTACA
AATGTACAGTATTGCGTTTTGNNNNNNNNNNCCACCTGGGAACTGAACAC	TTCTTAGCGTATTGGAGTCCTCAGCGGCAAAATTAATGG
AATGTACAGTATTGCGTTTTGNNNNNNNNNNTCTGCATATTCACACTCAAAGTC	TTCTTAGCGTATTGGAGTCCTGAGGTGTTTGCAGAAGATTC
AATGTACAGTATTGCGTTTTGNNNNNNNNNNCCTGCTTACTGGATGTTGTCAC	TTCTTAGCGTATTGGAGTCCGTGATTCCACTCAGTTACAACAG
AATGTACAGTATTGCGTTTTGNNNNNNNNNNGACCTTTCCTGAGTTAACCTCTC	TTCTTAGCGTATTGGAGTCCGTTCCGTGAGGCTGTGAAA
AATGTACAGTATTGCGTTTTGNNNNNNNNNNCTGCGGGCCCTAACTAC	TTCTTAGCGTATTGGAGTCCACAGCCCCTGCTTCAAGT
AATGTACAGTATTGCGTTTTGNNNNNNNNNNAGTCAAGAATACTGATGGCAAA	TTCTTAGCGTATTGGAGTCCGACAAGAAGGTGTTTGATTTGA
AATGTACAGTATTGCGTTTTGNNNNNNNNNNTCTCCCTCTGGGAATGGAT	TTCTTAGCGTATTGGAGTCCGGACCAGGCAATGAATGAC
AATGTACAGTATTGCGTTTTGNNNNNNNNNNAAATGACAGTGACCCAACAAG	TTCTTAGCGTATTGGAGTCCAGCCCTGGTGTATTGAGGTAG
AATGTACAGTATTGCGTTTTGNNNNNNNNNNGAGCCTGGCCTCTCCTTA	TTCTTAGCGTATTGGAGTCCATGCAGCGATTCCGAACT
AATGTACAGTATTGCGTTTTGNNNNNNNNNNGAGGGAGTTCTGGTCCAAC	TTCTTAGCGTATTGGAGTCCACAAACAATTTCTGTGACTTTCA
AATGTACAGTATTGCGTTTTGNNNNNNNNNNTTTCCCAGGTACATGATGATG	TTCTTAGCGTATTGGAGTCCCACAAGACAACCAAGGACAAG
AATGTACAGTATTGCGTTTTGNNNNNNNNNNCCCAAGACTTGGCCTCTTAC	TTCTTAGCGTATTGGAGTCCCTGTGAAGGGCTGTGTGTAT
AATGTACAGTATTGCGTTTTGNNNNNNNNNNGCCACAGCCACAGTAGCTT	TTCTTAGCGTATTGGAGTCCGGATCTTGTGGCCTTTGC
AATGTACAGTATTGCGTTTTGNNNNNNNNNNCTGATAGTCCAAGGAGAATGAAC	TTCTTAGCGTATTGGAGTCCTTTACAGGATACAGCCAAAACTAA
AATGTACAGTATTGCGTTTTGNNNNNNNNNNTTTCTTGACATTAGTGACTCCATC	TTCTTAGCGTATTGGAGTCCATGGAAATGCTATCAATGAGC
AATGTACAGTATTGCGTTTTGNNNNNNNNNNTCGCTGAGACTGCTGTGAT	TTCTTAGCGTATTGGAGTCCCACCATACCGCCATGAAAG
AATGTACAGTATTGCGTTTTGNNNNNNNNNNAACATAGCAGCCCAAGAGAA	TTCTTAGCGTATTGGAGTCCAGGCAGAACATTTTCTGGAG
AATGTACAGTATTGCGTTTTGNNNNNNNNNNGCTTGTTGTCATTTTCATCTAGAAC	TTCTTAGCGTATTGGAGTCCGAAACACCCATAGGTTAACATGTAA
AATGTACAGTATTGCGTTTTGNNNNNNNNNNTGCATTCCAGCACTATACATC	TTCTTAGCGTATTGGAGTCCCCTCTGTGGTTTGACATAGTTG
AATGTACAGTATTGCGTTTTGNNNNNNNNNNGGACAGAAACAAGCATGAGA	TTCTTAGCGTATTGGAGTCCAATGAAGAGGAGGAGTTTGTGT
AATGTACAGTATTGCGTTTTGNNNNNNNNNNAGCTGAGATAGTATCATCAGTAATGG	TTCTTAGCGTATTGGAGTCCCCTTTTAGTTTGTTAATGTGATGG
AATGTACAGTATTGCGTTTTGNNNNNNNNNNAGTATGCATTTTCAAAAGCTGTT	TTCTTAGCGTATTGGAGTCCTTTGGAAAGTAGGGTTTGAAAT
AATGTACAGTATTGCGTTTTGNNNNNNNNNNGTCGAAGACAGCTGGTGAA	TTCTTAGCGTATTGGAGTCCCTATTGGGTGGATTTGTTTGTA
AATGTACAGTATTGCGTTTTGNNNNNNNNNNCCTCTACAATGGTTAACAGAGTTTC	TTCTTAGCGTATTGGAGTCCGCTCAGCATACTACACATGAGAG
AATGTACAGTATTGCGTTTTGNNNNNNNNNNACTTCCCTGAGTCCCTTCTAC	TTCTTAGCGTATTGGAGTCCGGAGAAGTTTCCAGGAGGTTC
AATGTACAGTATTGCGTTTTGNNNNNNNNNNAATAATGAAGAAAACAATCTTGTCTG	TTCTTAGCGTATTGGAGTCCATGCCTGCTCCACAGAGTA
AATGTACAGTATTGCGTTTTGNNNNNNNNNNAACTGTAGTGGCTGATTTAAGAAGA	TTCTTAGCGTATTGGAGTCCAGGATTTTATTATAAATCATGGCCTA
AATGTACAGTATTGCGTTTTGNNNNNNNNNNTTTGAAGTATAAGAAGGAATTTCCAT	TTCTTAGCGTATTGGAGTCCCTCTGTACATTGCAAGCCATA
AATGTACAGTATTGCGTTTTGNNNNNNNNNNCTGAAATGAAAATGTAGAAAAGGTT	TTCTTAGCGTATTGGAGTCCCCCAGATCCTGGAGGTCTT
AATGTACAGTATTGCGTTTTGNNNNNNNNNNTTCTGGTCTCCTGGTTTGA	TTCTTAGCGTATTGGAGTCCTTATAACAATGGAATGCCACAG
AATGTACAGTATTGCGTTTTGNNNNNNNNNNGCTTCATGGCATCAACTTC	TTCTTAGCGTATTGGAGTCCTCTTGCCTGTCGTTTGAAA
AATGTACAGTATTGCGTTTTGNNNNNNNNNNTTAATAATGCTAACAGCAACAAGG	TTCTTAGCGTATTGGAGTCCTCATAAACGAGAGCCTTAATTTC
AATGTACAGTATTGCGTTTTGNNNNNNNNNNAAACCTCATACTGTCGCAAAG	TTCTTAGCGTATTGGAGTCCTTAGACAATCATCCAGAGAGTTTC
AATGTACAGTATTGCGTTTTGNNNNNNNNNNTGTCTACCACCACTGTTATGATG	TTCTTAGCGTATTGGAGTCCTTGCAATAGTCTAGCTTGTTTAGTTT
AATGTACAGTATTGCGTTTTGNNNNNNNNNNCGTTCATATTAAACTGATTGAAGAAG	TTCTTAGCGTATTGGAGTCCTCCACAGTATGTATGCACTGTTT
AATGTACAGTATTGCGTTTTGNNNNNNNNNNTTTACAGAGAAAATTCAGAGTGAAAC	TTCTTAGCGTATTGGAGTCCTTTCCACTCTGCTGCATTC
AATGTACAGTATTGCGTTTTGNNNNNNNNNNCCCACCAGACTGCTTTCTT	TTCTTAGCGTATTGGAGTCCGCCAATAGCCTCACCAAAC
AATGTACAGTATTGCGTTTTGNNNNNNNNNNGAATAAAGAGGAGCAGGTTGAG	TTCTTAGCGTATTGGAGTCCGATGCTGAGAACCAATACCAG
AATGTACAGTATTGCGTTTTGNNNNNNNNNNGCTCAGGGTGCAAAGTGTT	TTCTTAGCGTATTGGAGTCCAGCTGGAGCCAGAACTAGAC
AATGTACAGTATTGCGTTTTGNNNNNNNNNNAAATAATGAGAGGCCATGTTG	TTCTTAGCGTATTGGAGTCCTTGTCCAGATATGTCCTTAGGTC
AATGTACAGTATTGCGTTTTGNNNNNNNNNNTGAGCTAAGAATCTGTGCAGC	TTCTTAGCGTATTGGAGTCCGCAATCAGCAGTTGGACTTAG
AATGTACAGTATTGCGTTTTGNNNNNNNNNNCCTTCTTGGTTGGTAGCTCAT	TTCTTAGCGTATTGGAGTCCGAGAAAGAATCAAGGGCAAG
AATGTACAGTATTGCGTTTTGNNNNNNNNNNCATCCATTGACAGCCAAC	TTCTTAGCGTATTGGAGTCCCAGCCCGTCCAGTTCTC
AATGTACAGTATTGCGTTTTGNNNNNNNNNNGGCCATTGCTGGAGTCT	TTCTTAGCGTATTGGAGTCCGCCTCCCCATCCTGAGTA
AATGTACAGTATTGCGTTTTGNNNNNNNNNNATTCCGGTTGATGCTAACTTC	TTCTTAGCGTATTGGAGTCCGCATTTGGAAGTAGACAGACTG
AATGTACAGTATTGCGTTTTGNNNNNNNNNNCTTCTTTGCTTTGCATATCAAG	TTCTTAGCGTATTGGAGTCCGGCAGACTTTAAGGGATACAAGTTA
AATGTACAGTATTGCGTTTTGNNNNNNNNNNCAGGAGTCTCAATCCAGGTTG	TTCTTAGCGTATTGGAGTCCTGAAACATGGCAAACAGTAAC
AATGTACAGTATTGCGTTTTGNNNNNNNNNNCTTTTAGAACTCGCTGCAGAA	TTCTTAGCGTATTGGAGTCCGACACCCACTGTCCAAACA
AATGTACAGTATTGCGTTTTGNNNNNNNNNNCAAAGCACTCGAGGAGGTAA	TTCTTAGCGTATTGGAGTCCAGTTCTGTTTGTTGAATAGGTACTCA
AATGTACAGTATTGCGTTTTGNNNNNNNNNNTAAAATTTGTCAATACCTGCTTTG	TTCTTAGCGTATTGGAGTCCCCTGTGTAAGTGCATTTTGGT
AATGTACAGTATTGCGTTTTGNNNNNNNNNNCTGCATTCCTCAGAAGTGGTC	TTCTTAGCGTATTGGAGTCCAGAAGAATCAGGAAGTCAGTTTG
AATGTACAGTATTGCGTTTTGNNNNNNNNNNTGGCTGAAAAGACATAGTTTATAACA	TTCTTAGCGTATTGGAGTCCAGAGGAGAGCCCCTTATCTTAG
AATGTACAGTATTGCGTTTTGNNNNNNNNNNGAGCCATGTCCATCAATGT	TTCTTAGCGTATTGGAGTCCGAGACACTTGATTACTACAGGCAG
AATGTACAGTATTGCGTTTTGNNNNNNNNNNTCAGCCTTAGAACCATGTTTG	TTCTTAGCGTATTGGAGTCCCAGTTAATGCTATGTGTCCTTGAC
AATGTACAGTATTGCGTTTTGNNNNNNNNNNATCCATGCACACATCGAGTC	TTCTTAGCGTATTGGAGTCCAAGGTCTGGTCAGCATTACC
AATGTACAGTATTGCGTTTTGNNNNNNNNNNGCTGGGCTTGGTTGAAG	TTCTTAGCGTATTGGAGTCCCCTCTGTCTCCTCCTCGTACT
AATGTACAGTATTGCGTTTTGNNNNNNNNNNCCTTCGTGTCTCAGGGAGA	TTCTTAGCGTATTGGAGTCCGGACAGAGCGAGAGACAAA
AATGTACAGTATTGCGTTTTGNNNNNNNNNNAACTCCATGTATAAGCTGACAGG	TTCTTAGCGTATTGGAGTCCGCCCTCCATGACTTGACAG
AATGTACAGTATTGCGTTTTGNNNNNNNNNNGCTTGAAGTTGTCTGAGAGAAA	TTCTTAGCGTATTGGAGTCCGTGTTTGTCATCTGCTGGAT
AATGTACAGTATTGCGTTTTGNNNNNNNNNNGAGCTGCTTTTGTGCACTT	TTCTTAGCGTATTGGAGTCCCATCAGGAGGAGGACTTCA
AATGTACAGTATTGCGTTTTGNNNNNNNNNNCCCTGTGAATTGGCTTCCT	TTCTTAGCGTATTGGAGTCCTTTGGCTCACCGAAAAGTA
AATGTACAGTATTGCGTTTTGNNNNNNNNNNGAAACACTCCCCTGACAAA	TTCTTAGCGTATTGGAGTCCTGTACCTTTTGGAATCCAGTC
AATGTACAGTATTGCGTTTTGNNNNNNNNNNCAGTGGATCGTTGTGACCA	TTCTTAGCGTATTGGAGTCCCCTGTCAAGGCTGCTTCTT
AATGTACAGTATTGCGTTTTGNNNNNNNNNNTCATGAGGAACGCTCTTAATG	TTCTTAGCGTATTGGAGTCCCTGGAGGTCCAAGAGCTTC
AATGTACAGTATTGCGTTTTGNNNNNNNNNNCCTGAAGCCACTCTCTGATAGT	TTCTTAGCGTATTGGAGTCCAAGTTACTATGTTGTAGGAGAAAGCA
AATGTACAGTATTGCGTTTTGNNNNNNNNNNCGACGTGGCTATTGTGAAG	TTCTTAGCGTATTGGAGTCCCCCAGGACACTCACCCTA
AATGTACAGTATTGCGTTTTGNNNNNNNNNNCCTGCATAAATCTTCTCCTTACA	TTCTTAGCGTATTGGAGTCCGGACACCATGTAAAATTGAACC
AATGTACAGTATTGCGTTTTGNNNNNNNNNNGGTTGGGAGGACTTTAACCTT	TTCTTAGCGTATTGGAGTCCTGAAGAGATGGAGAAGAAGCTAA
AATGTACAGTATTGCGTTTTGNNNNNNNNNNGAGGGAGTCTTGGGAGAAG	TTCTTAGCGTATTGGAGTCCTGCATGACTGCTTCTTGTCT
AATGTACAGTATTGCGTTTTGNNNNNNNNNNTGGTATCTTGTGGATGTTTCTG	TTCTTAGCGTATTGGAGTCCGCTGGATCAGACTTTACTGGAG
AATGTACAGTATTGCGTTTTGNNNNNNNNNNGCGTGGAGCCTCAGAAG	TTCTTAGCGTATTGGAGTCCGCAAGAAAACAGCACGACAC
AATGTACAGTATTGCGTTTTGNNNNNNNNNNATGGACCCACCTTTCCTAATC	TTCTTAGCGTATTGGAGTCCAAACCCTGCTCTTGGATATTC
AATGTACAGTATTGCGTTTTGNNNNNNNNNNGTCTCACCCCAGACTGGTT	TTCTTAGCGTATTGGAGTCCCCGACCAGGGACAGTTC
AATGTACAGTATTGCGTTTTGNNNNNNNNNNGCGACTACCTGAGCTCCTT	TTCTTAGCGTATTGGAGTCCGGTACCCACATGGTTCCA
AATGTACAGTATTGCGTTTTGNNNNNNNNNNGATGGTCTGTTTCCACCTGAG	TTCTTAGCGTATTGGAGTCCGCTACGTCCTCCTCAGAAAGAG
AATGTACAGTATTGCGTTTTGNNNNNNNNNNCCTGAAAACAACGTTCTGG	TTCTTAGCGTATTGGAGTCCCAAATCATCCATTGCTTGG
AATGTACAGTATTGCGTTTTGNNNNNNNNNNAGAGGCAGCTAAACCTCCTG	TTCTTAGCGTATTGGAGTCCGAAAAGGGCATCGTCAAGT
AATGTACAGTATTGCGTTTTGNNNNNNNNNNGTGTCAGGGTTCCACAGAA	TTCTTAGCGTATTGGAGTCCCATAAAATTACCCAAGTTGCAAAT
AATGTACAGTATTGCGTTTTGNNNNNNNNNNGGCAGTTCAGAGTACACCAAG	TTCTTAGCGTATTGGAGTCCTCTTGTTATGCGTAAATTGGAG
AATGTACAGTATTGCGTTTTGNNNNNNNNNNGATGCTGCCACATCTGGAT	TTCTTAGCGTATTGGAGTCCGGCAGTTACCAGTGCCAAT
AATGTACAGTATTGCGTTTTGNNNNNNNNNNCTTCCTCAGCTCCGTCTCT	TTCTTAGCGTATTGGAGTCCGGAGACTGCTGCAGGAA
AATGTACAGTATTGCGTTTTGNNNNNNNNNNGTCTTTGACGACCCCATTC	TTCTTAGCGTATTGGAGTCCTCACCTTCTCTTGACCTTTCA
AATGTACAGTATTGCGTTTTGNNNNNNNNNNCGTGTAGAACGTGCAGGAT	TTCTTAGCGTATTGGAGTCCAGTGATGTGGTGTTTTCTGG
AATGTACAGTATTGCGTTTTGNNNNNNNNNNTGGCAACATACCATCTTCAAC	TTCTTAGCGTATTGGAGTCCCTTCTCCCTGCTCACACTTTC
AATGTACAGTATTGCGTTTTGNNNNNNNNNNCCTTAACTTGTTTACAGCGATG	TTCTTAGCGTATTGGAGTCCGGCCATGTATATGCGAATCTG
AATGTACAGTATTGCGTTTTGNNNNNNNNNNGGATACCATGCAACATAACCTG	TTCTTAGCGTATTGGAGTCCATGTGCTTTGTTCTGGATTTC
AATGTACAGTATTGCGTTTTGNNNNNNNNNNACACCTGATGACCTGTTAGATG	TTCTTAGCGTATTGGAGTCCACCCTGAGCCAAATGTGTATG
AATGTACAGTATTGCGTTTTGNNNNNNNNNNTTGTACCTGCCACAGTAGATG	TTCTTAGCGTATTGGAGTCCTGACTCACCTGCAATAAGTTG
AATGTACAGTATTGCGTTTTGNNNNNNNNNNAACCGTGCCAAAAGACTTC	TTCTTAGCGTATTGGAGTCCGGCAGGAGGACTGCTTCTA
AATGTACAGTATTGCGTTTTGNNNNNNNNNNGGACGTTGTCATTAGTTCTTTG	TTCTTAGCGTATTGGAGTCCGCGAAGAGCAGATAAATCCA
AATGTACAGTATTGCGTTTTGNNNNNNNNNNCACTGACCCCTGTTCATGTT	TTCTTAGCGTATTGGAGTCCTTTGTGCTTTGGGCACTAA
AATGTACAGTATTGCGTTTTGNNNNNNNNNNAGCAGCTTCCGTGAGGAT	TTCTTAGCGTATTGGAGTCCCCAACCCATCTTCGTTCC
AATGTACAGTATTGCGTTTTGNNNNNNNNNNCCCTTTGCATGCTTATTCC	TTCTTAGCGTATTGGAGTCCCGCCGCTGCTAAATATATCC
AATGTACAGTATTGCGTTTTGNNNNNNNNNNCAAGGCAGTGGATGAGGTT	TTCTTAGCGTATTGGAGTCCTTGGGAGGAAGACCAAGTG
AATGTACAGTATTGCGTTTTGNNNNNNNNNNCATCATGCTGGCACAGAG	TTCTTAGCGTATTGGAGTCCCTCTTCTAGATCAAAGATCCAGC
AATGTACAGTATTGCGTTTTGNNNNNNNNNNGTGGGTTCTCCAGCTCATT	TTCTTAGCGTATTGGAGTCCCTCTGGGCAGAGTCACCTA
AATGTACAGTATTGCGTTTTGNNNNNNNNNNGTGAGGGCCTTCCTCAT	TTCTTAGCGTATTGGAGTCCGCTGGGTGGCTGAGAAGT
AATGTACAGTATTGCGTTTTGNNNNNNNNNNTGCAAAACATGAACACATGAT	TTCTTAGCGTATTGGAGTCCACAAGCTCAAGTTCAGATTCG
AATGTACAGTATTGCGTTTTGNNNNNNNNNNCCACCAATACATAAAACTCATCC	TTCTTAGCGTATTGGAGTCCAGGCGCTATCATGACCACT
AATGTACAGTATTGCGTTTTGNNNNNNNNNNCCATGTCACTGGCAGAACT	TTCTTAGCGTATTGGAGTCCAATCACATGCGTAACTTACTAACG
AATGTACAGTATTGCGTTTTGNNNNNNNNNNTCTGTATATCTTCTTTCTTAGCTGGA	TTCTTAGCGTATTGGAGTCCGAAAATGGCGTTCTAAGTGG
AATGTACAGTATTGCGTTTTGNNNNNNNNNNGCTGGTGCTTGCAGTTTCT	TTCTTAGCGTATTGGAGTCCCGGTGACACCTTAAAACCA
AATGTACAGTATTGCGTTTTGNNNNNNNNNNCGTCGGAAAGTGACAGTGTAG	TTCTTAGCGTATTGGAGTCCCTGAGTAGCGCAGACAAAGAG
AATGTACAGTATTGCGTTTTGNNNNNNNNNNTCTTCCAGTATTTGCGTTCA	TTCTTAGCGTATTGGAGTCCCTCCCGCCTCTTTCATG
AATGTACAGTATTGCGTTTTGNNNNNNNNNNGTGTACCCGGGATTGACTC	TTCTTAGCGTATTGGAGTCCGCATGTGGAAGACCACCTT
AATGTACAGTATTGCGTTTTGNNNNNNNNNNGTCATCTTATGCCGCAGGA	TTCTTAGCGTATTGGAGTCCGCTCTCCATGGGAGGAA
AATGTACAGTATTGCGTTTTGNNNNNNNNNNACATGCACCCTCCATTTCT	TTCTTAGCGTATTGGAGTCCGCTCTTGGACAAGGCAAAG
AATGTACAGTATTGCGTTTTGNNNNNNNNNNCTGGCCATTTGCCAGTA	TTCTTAGCGTATTGGAGTCCCTGCCCCATCCTTCTCA
AATGTACAGTATTGCGTTTTGNNNNNNNNNNTTCACTAATACAGCAAACCTTCTC	TTCTTAGCGTATTGGAGTCCGCAGAGATGTTGACACTCCTC
AATGTACAGTATTGCGTTTTGNNNNNNNNNNCATTCACCCTCAATTTTACCA	TTCTTAGCGTATTGGAGTCCTGTTGTTGGGACCAGGTAA
AATGTACAGTATTGCGTTTTGNNNNNNNNNNCTTGTCCTACACTCTGCCATC	TTCTTAGCGTATTGGAGTCCCTGTCTAGCCCAGGGATTT
AATGTACAGTATTGCGTTTTGNNNNNNNNNNCTCCAAAGACTGACCCATCTC	TTCTTAGCGTATTGGAGTCCCTGAGGTTCCAAGGTCAACTG
AATGTACAGTATTGCGTTTTGNNNNNNNNNNAAAGCCCTGGACTCAACAG	TTCTTAGCGTATTGGAGTCCAGCAGGGAGGAAGAGACTC
AATGTACAGTATTGCGTTTTGNNNNNNNNNNCTGACCAATGGCATCAAAG	TTCTTAGCGTATTGGAGTCCCCCAAGCCAGAGATTAGAGG
AATGTACAGTATTGCGTTTTGNNNNNNNNNNCCTCAGCAATCGCAAGA	TTCTTAGCGTATTGGAGTCCCAGCTGCTCCCTGTTGAGT
AATGTACAGTATTGCGTTTTGNNNNNNNNNNGGAGAGGTGGATGGACTAAGC	TTCTTAGCGTATTGGAGTCCCATTTGTCAGATTGCTCAGC
AATGTACAGTATTGCGTTTTGNNNNNNNNNNGGTTGGTGCACCTGTGTT	TTCTTAGCGTATTGGAGTCCCCATGTTTACTCACTGCTGGT
AATGTACAGTATTGCGTTTTGNNNNNNNNNNCTGACCACACCTGGGATGT	TTCTTAGCGTATTGGAGTCCCAACAATGTGAATGTATTAGTACTGC
AATGTACAGTATTGCGTTTTGNNNNNNNNNNTTCCTCTGTTTCAATCCACTC	TTCTTAGCGTATTGGAGTCCCCTAAATCCAGAAGTCAAATGAG
AATGTACAGTATTGCGTTTTGNNNNNNNNNNCAAGCACTGTCCTTTACAAGATG	TTCTTAGCGTATTGGAGTCCAGACAGCCTGGTGACAACTTC
AATGTACAGTATTGCGTTTTGNNNNNNNNNNAATCAGCAGAAATAACCATGAAC	TTCTTAGCGTATTGGAGTCCTCCTCATAAGAGTGCTCATCTG
AATGTACAGTATTGCGTTTTGNNNNNNNNNNGAGACAAGCTCAGCCATAGAG	TTCTTAGCGTATTGGAGTCCTTTCTTGTGGTGGATATTTCTG
AATGTACAGTATTGCGTTTTGNNNNNNNNNNCCTTACCCTGGACACATCAAG	TTCTTAGCGTATTGGAGTCCGAACTGGTTTCTTCCACAGAG
AATGTACAGTATTGCGTTTTGNNNNNNNNNNAGAGCCAACATATTTCTTGACTC	TTCTTAGCGTATTGGAGTCCGGTGGAAATTTTGCTAGAAGAG
AATGTACAGTATTGCGTTTTGNNNNNNNNNNCCTTTGCCTCACTGACTACAG	TTCTTAGCGTATTGGAGTCCCTGTGCTTGCATCTGAGTCTG
AATGTACAGTATTGCGTTTTGNNNNNNNNNNGTCAAGAAGGCAGGACCATAC	TTCTTAGCGTATTGGAGTCCGAATATCACAGATCCGTCACAG
AATGTACAGTATTGCGTTTTGNNNNNNNNNNGGCTAGCTTGATACTTCCACAA	TTCTTAGCGTATTGGAGTCCAGCCGTCTTCACGTGTGT
AATGTACAGTATTGCGTTTTGNNNNNNNNNNTTAAAGAGCTGTCGAGGAGAA	TTCTTAGCGTATTGGAGTCCAAGACCCTGATGAACACCAT
AATGTACAGTATTGCGTTTTGNNNNNNNNNNTTGCGGATGAGCTCGTAGT	TTCTTAGCGTATTGGAGTCCGGAATTTCTCATCCTTAAACAATG
AATGTACAGTATTGCGTTTTGNNNNNNNNNNGGCCTCACCTCCTCTTG	TTCTTAGCGTATTGGAGTCCAGCTCGGTCCGTCAAAG
AATGTACAGTATTGCGTTTTGNNNNNNNNNNTGAGAACATTGGTGCCATT	TTCTTAGCGTATTGGAGTCCAGTTTGAGGCTACAGTGAGCTAG
AATGTACAGTATTGCGTTTTGNNNNNNNNNNTGGGAGTTGTGTCCTTTGG	TTCTTAGCGTATTGGAGTCCTGAAGGCATGAGTCTCACA
AATGTACAGTATTGCGTTTTGNNNNNNNNNNCCAGGTCTCTCTGTCTTCTTCTATC	TTCTTAGCGTATTGGAGTCCGAGGAGGAAGCTGTCAAAGT
AATGTACAGTATTGCGTTTTGNNNNNNNNNNGGCTTGCTGGACACAAG	TTCTTAGCGTATTGGAGTCCCACACGCCCACAATGAG
AATGTACAGTATTGCGTTTTGNNNNNNNNNNGGCCTGGATCCAAGTTC	TTCTTAGCGTATTGGAGTCCGGCCAGTGAGGACATGAC
AATGTACAGTATTGCGTTTTGNNNNNNNNNNAGGGCAGAAGGCACTAATCA	TTCTTAGCGTATTGGAGTCCTCTCCCCATCTTCAGATCAT
AATGTACAGTATTGCGTTTTGNNNNNNNNNNCACCCCTCTGCAGACTCT	TTCTTAGCGTATTGGAGTCCTTCCGGGACTAGAAACCTC
AATGTACAGTATTGCGTTTTGNNNNNNNNNNCCCATTCGATCTGGTGATT	TTCTTAGCGTATTGGAGTCCTCCCAGGGCAGAAATATCC
AATGTACAGTATTGCGTTTTGNNNNNNNNNNGCAGAACAAGCCCATGATT	TTCTTAGCGTATTGGAGTCCCTCCCTAAGCATGGCTTTC
AATGTACAGTATTGCGTTTTGNNNNNNNNNNGGACACGTGAATATGGCATT	TTCTTAGCGTATTGGAGTCCGCTCCTTCTTTGCTATAGGATTATTC
AATGTACAGTATTGCGTTTTGNNNNNNNNNNAAGACCTCCTCCATCAGTGAC	TTCTTAGCGTATTGGAGTCCCGGTGCTGTGATAACATTCAG
AATGTACAGTATTGCGTTTTGNNNNNNNNNNCCCAGAGAGACTGGAGAATAAC	TTCTTAGCGTATTGGAGTCCCCAGTGACTAAGATGCCCTC
AATGTACAGTATTGCGTTTTGNNNNNNNNNNGAGAGAAACCCAAACAAGGAG	TTCTTAGCGTATTGGAGTCCACCCTAAAGACAGCACCAATC
AATGTACAGTATTGCGTTTTGNNNNNNNNNNGGCAGGCCTGTGACTTC	TTCTTAGCGTATTGGAGTCCGAAGGCTGTCCATGCTCTC
AATGTACAGTATTGCGTTTTGNNNNNNNNNNCCCAAGCACATGGATCAGT	TTCTTAGCGTATTGGAGTCCACAGGAAAGGGAAGGAGTCT
AATGTACAGTATTGCGTTTTGNNNNNNNNNNCGGATGAATGTTCCATCAAA	TTCTTAGCGTATTGGAGTCCGCCTTTAAGGAAACTTGACCA
AATGTACAGTATTGCGTTTTGNNNNNNNNNNAAGCACACAATAGGCTTTGC	TTCTTAGCGTATTGGAGTCCAATTCTGTTGCCGGAAGAT
AATGTACAGTATTGCGTTTTGNNNNNNNNNNCAGAGGTTGCAGTGAACTAAGATT	TTCTTAGCGTATTGGAGTCCGCATGCATTGTTAAACCTGT
AATGTACAGTATTGCGTTTTGNNNNNNNNNNAGCTCGTCAGCTGCTTGAT	TTCTTAGCGTATTGGAGTCCATTTTATTCTAAACCCAACAACTCTG
AATGTACAGTATTGCGTTTTGNNNNNNNNNNCCAGAATAAATGTTTGTACGCTG	TTCTTAGCGTATTGGAGTCCCTCTGCAATATCCCTTGCTC
AATGTACAGTATTGCGTTTTGNNNNNNNNNNTCACCAAACGACCATATGTT	TTCTTAGCGTATTGGAGTCCCAGGAATGCCCAGATACCT
AATGTACAGTATTGCGTTTTGNNNNNNNNNNGACCTCACAGATGCAGAAATAAC	TTCTTAGCGTATTGGAGTCCAAGTCATCAGAGAACCTCATAGC
AATGTACAGTATTGCGTTTTGNNNNNNNNNNCCCAGTGGCCAGAAGTAC	TTCTTAGCGTATTGGAGTCCCTTTGCCCGCTTCTGTA
AATGTACAGTATTGCGTTTTGNNNNNNNNNNCTCCATCTTCAGTGCCTCA	TTCTTAGCGTATTGGAGTCCTTTGTTTCCTTTACCCCTTTC
AATGTACAGTATTGCGTTTTGNNNNNNNNNNCCTCAAGTTTACAAGAGGGAAT	TTCTTAGCGTATTGGAGTCCGATGGAGAACTCAAATCTTCG
AATGTACAGTATTGCGTTTTGNNNNNNNNNNCCCAAATCGAGAGAAGCTGTA	TTCTTAGCGTATTGGAGTCCCAAGGAAGTATTGAAGATGAAGCTAT
AATGTACAGTATTGCGTTTTGNNNNNNNNNNTTTCTCTGCTTCCATTTACAAAC	TTCTTAGCGTATTGGAGTCCAAATGTCCCTCCGTTCTTATG
AATGTACAGTATTGCGTTTTGNNNNNNNNNNTTTAGTGAGATTCTGAAGTTGAGC	TTCTTAGCGTATTGGAGTCCCTGATGTAAGTATTGCTCTTCTGC
AATGTACAGTATTGCGTTTTGNNNNNNNNNNATTCAGTTATCCTGAATTTTAATGG	TTCTTAGCGTATTGGAGTCCGTTTTCCTTACAAACAGATATGACC
AATGTACAGTATTGCGTTTTGNNNNNNNNNNAGCTCTTCGCTGTTTTATCAC	TTCTTAGCGTATTGGAGTCCTGAGCTTTTAAGTGGTAGCCATA
AATGTACAGTATTGCGTTTTGNNNNNNNNNNACGGTATTTAAATTCTCTGAAAGAAC	TTCTTAGCGTATTGGAGTCCGCTTTTACAGTCCCAAGCAA
AATGTACAGTATTGCGTTTTGNNNNNNNNNNTCTTAGAACCATCTTGCTTCATAC	TTCTTAGCGTATTGGAGTCCCAGAATGAAGGTCAAGGAGTG
AATGTACAGTATTGCGTTTTGNNNNNNNNNNTTAGCAAAGTAGTCATGGCATTAG	TTCTTAGCGTATTGGAGTCCGGTTCAACTACACGAATGGAC
AATGTACAGTATTGCGTTTTGNNNNNNNNNNTGAGGAGAGGAAGACATCCAG	TTCTTAGCGTATTGGAGTCCTTCTAAACTCATTTGGCCCAC
AATGTACAGTATTGCGTTTTGNNNNNNNNNNTTTGCTTTGAAACATGCACTA	TTCTTAGCGTATTGGAGTCCTTACATGGCAATGACAAAGAC
AATGTACAGTATTGCGTTTTGNNNNNNNNNNAAATCCACCAGTAATTGTCTATGTC	TTCTTAGCGTATTGGAGTCCCGTGAAATCCGAGTCCTTC
AATGTACAGTATTGCGTTTTGNNNNNNNNNNAAACATACCTTGTTGGCTACATC	TTCTTAGCGTATTGGAGTCCAGTGCCAGCTCCTGTTGAA
AATGTACAGTATTGCGTTTTGNNNNNNNNNNGGTGAAATTCTAAATAGTACCTGCTG	TTCTTAGCGTATTGGAGTCCACTACAGGCCATTGCAGAA
AATGTACAGTATTGCGTTTTGNNNNNNNNNNATCTGCTCGCCAAGACAA	TTCTTAGCGTATTGGAGTCCAATAAAGCTTGGCTTCAAGTTG
AATGTACAGTATTGCGTTTTGNNNNNNNNNNAAATGCAAGTGCACCATCT	TTCTTAGCGTATTGGAGTCCCACGGCTAGCCAGAATTTC
AATGTACAGTATTGCGTTTTGNNNNNNNNNNACCTGTGGTCCTCATTTGTAG	TTCTTAGCGTATTGGAGTCCTTAATGAGAGACAAATTCCAACTC
AATGTACAGTATTGCGTTTTGNNNNNNNNNNGCAGCACTTCCCATAGCAA	TTCTTAGCGTATTGGAGTCCTGGCACTCTTACTTACCGGAG
AATGTACAGTATTGCGTTTTGNNNNNNNNNNAAAGTTTCTGATAAGTGCTGAGC	TTCTTAGCGTATTGGAGTCCTGACAATAGTCAGTAATGCATGTG
AATGTACAGTATTGCGTTTTGNNNNNNNNNNGGTGAAAGGACAGTCATGTTG	TTCTTAGCGTATTGGAGTCCTTAAGGAATCTCATGGCAAATAG
AATGTACAGTATTGCGTTTTGNNNNNNNNNNAACCTCGCTTTGAAGAAGTTC	TTCTTAGCGTATTGGAGTCCCAATTTAAGTCCCAAGGCATC
AATGTACAGTATTGCGTTTTGNNNNNNNNNNTGAAATTGTAAGTGTTTGAATGTG	TTCTTAGCGTATTGGAGTCCTTGAATACTACAGTGTTACCCAGC
AATGTACAGTATTGCGTTTTGNNNNNNNNNNCTTTCATCATCTTCAGAATAGGATT	TTCTTAGCGTATTGGAGTCCAGATTGCCAAAGTCATGGAAG
AATGTACAGTATTGCGTTTTGNNNNNNNNNNTCATTCTGTGAAGGACTTTGC	TTCTTAGCGTATTGGAGTCCTCGGAAAATTCAAATAGGACA
AATGTACAGTATTGCGTTTTGNNNNNNNNNNCCACTCGATTTGTTTCTGAAC	TTCTTAGCGTATTGGAGTCCGCAGTTATGGTCAATACCCAG
AATGTACAGTATTGCGTTTTGNNNNNNNNNNCAATAGGCTGATCCACATGAC	TTCTTAGCGTATTGGAGTCCGAGCAAAGACAATCAAGGAATC
AATGTACAGTATTGCGTTTTGNNNNNNNNNNACTTGGATGGAGCTGATTCTG	TTCTTAGCGTATTGGAGTCCGTAAGCCAGTCTTTGTGTCAAG
AATGTACAGTATTGCGTTTTGNNNNNNNNNNGCTTCCTGTGTCGTCTGAT	TTCTTAGCGTATTGGAGTCCTGCCACAGATATTCCTTCATC
AATGTACAGTATTGCGTTTTGNNNNNNNNNNGCCTGGCTGATTCTGAAGA	TTCTTAGCGTATTGGAGTCCGCTGCCACTTGCAAAGTTT
AATGTACAGTATTGCGTTTTGNNNNNNNNNNGGCTTATAATGCCACTTACCA	TTCTTAGCGTATTGGAGTCCGCAGATTCTGCTAATACCCTG
AATGTACAGTATTGCGTTTTGNNNNNNNNNNGTATCAGCATCTGGAAGAACC	TTCTTAGCGTATTGGAGTCCCCAAAAGTCCACCTGAACACT
AATGTACAGTATTGCGTTTTGNNNNNNNNNNTGGTTTTCATTTGATTCTTTAGG	TTCTTAGCGTATTGGAGTCCGCAGAAGTAAAACACCTCCAC
AATGTACAGTATTGCGTTTTGNNNNNNNNNNGCTTTACGTGATGACTTTGTTG	TTCTTAGCGTATTGGAGTCCTCTTGTTCATCCAGCCTGA
AATGTACAGTATTGCGTTTTGNNNNNNNNNNAGGTGTCCCTTCAACACAA	TTCTTAGCGTATTGGAGTCCCCAGACTGCTTCAAAATTACC
AATGTACAGTATTGCGTTTTGNNNNNNNNNNTCCAATTCAGGTATGGTTACAG	TTCTTAGCGTATTGGAGTCCCTCCAAATGAGTTAGCTGCTG
AATGTACAGTATTGCGTTTTGNNNNNNNNNNTTGTGGTATAGGTTTTACTGGTGA	TTCTTAGCGTATTGGAGTCCATTCTGCTATGCCCAAAGG
AATGTACAGTATTGCGTTTTGNNNNNNNNNNCCTGGAAAGGTCAACATCATC	TTCTTAGCGTATTGGAGTCCACTGAATATAGGACACGTGTAAGAAA
AATGTACAGTATTGCGTTTTGNNNNNNNNNNCCCTCTGTCTGGTATGTCTTTG	TTCTTAGCGTATTGGAGTCCCAATGATAAGCTCCCAAATAATG
AATGTACAGTATTGCGTTTTGNNNNNNNNNNTCAACATGAAATGATTTAGGAGC	TTCTTAGCGTATTGGAGTCCTTACCAGCCACACAGAACTAAC
AATGTACAGTATTGCGTTTTGNNNNNNNNNNTTTCAAATCAAGTGTCAGATCTTC	TTCTTAGCGTATTGGAGTCCGCTTTTCTCATAATTCCTCTCTGA
AATGTACAGTATTGCGTTTTGNNNNNNNNNNTGTAAGATGAAATGGTGATCCC	TTCTTAGCGTATTGGAGTCCTCTTAGTATTGACTCTGAAGATGACC
AATGTACAGTATTGCGTTTTGNNNNNNNNNNTGAATTAGATCGAACTTTTCCA	TTCTTAGCGTATTGGAGTCCTTGATTGGAAAGCTATTCAGG
AATGTACAGTATTGCGTTTTGNNNNNNNNNNGGAGAAGTGGTGGCTGTTT	TTCTTAGCGTATTGGAGTCCTACAAGTAATAAAGGCCCACG
AATGTACAGTATTGCGTTTTGNNNNNNNNNNTGGAAGTTGAGATAATTTGTTAGGA	TTCTTAGCGTATTGGAGTCCAAGCAAACATGCCTTCAATC
AATGTACAGTATTGCGTTTTGNNNNNNNNNNTTGGCTCCATTACCATTATTC	TTCTTAGCGTATTGGAGTCCTGGGTCAAGTAAAGCACCTT
AATGTACAGTATTGCGTTTTGNNNNNNNNNNCTAGTGGGAGAAGCTGGTCT	TTCTTAGCGTATTGGAGTCCTCTCCAGGTAGACAGATGAGC
AATGTACAGTATTGCGTTTTGNNNNNNNNNNGCTGGTCTTCCATCATTATACTC	TTCTTAGCGTATTGGAGTCCAATCAAGTGGAAGTGAATCTGA
AATGTACAGTATTGCGTTTTGNNNNNNNNNNCTGAGGAAACGGTCTGAGAAG	TTCTTAGCGTATTGGAGTCCTCCTTCCCTTCCTGATATGTC
AATGTACAGTATTGCGTTTTGNNNNNNNNNNCCACATTTTGTTTTGCCTGA	TTCTTAGCGTATTGGAGTCCCACGGTCTCATTCTGAAAGTC
AATGTACAGTATTGCGTTTTGNNNNNNNNNNGAACTTTCATTAGTCTCTGATACAGG	TTCTTAGCGTATTGGAGTCCCTGCTTCATCAGAATCCAGTG
AATGTACAGTATTGCGTTTTGNNNNNNNNNNTGTGTTGTTATTCACTGGAGTTG	TTCTTAGCGTATTGGAGTCCACAGAGGATGTTTGGGTGA
AATGTACAGTATTGCGTTTTGNNNNNNNNNNAACCCTCTAACAAGAATCAAACC	TTCTTAGCGTATTGGAGTCCCATTCAGTTCTAGCAGCTCAAG
AATGTACAGTATTGCGTTTTGNNNNNNNNNNCTGTTGCTGCCAGTGACTA	TTCTTAGCGTATTGGAGTCCCAAAGTCCTAAGCGCCATT
AATGTACAGTATTGCGTTTTGNNNNNNNNNNTGTTCTTGAGTGAAGGACTGA	TTCTTAGCGTATTGGAGTCCATTTCAATGGGTCATATCACAG
AATGTACAGTATTGCGTTTTGNNNNNNNNNNGAGCAGCATCAAACTGTGTAG	TTCTTAGCGTATTGGAGTCCGGTAAATGCTGAACTGTGGATAG
AATGTACAGTATTGCGTTTTGNNNNNNNNNNCTGGTCCTCGTCATTTAGCAG	TTCTTAGCGTATTGGAGTCCATGCTGCTCATCCCACTAATG
AATGTACAGTATTGCGTTTTGNNNNNNNNNNTCTGAGGAGAACGCATGATAG	TTCTTAGCGTATTGGAGTCCTCAGAATGTCTACCCAATACCAG
AATGTACAGTATTGCGTTTTGNNNNNNNNNNGGAATGCCTCCAGACTTAAAG	TTCTTAGCGTATTGGAGTCCTGTCAGAATGCTTGAAGCTAA
AATGTACAGTATTGCGTTTTGNNNNNNNNNNACTGCCATTTTAGCTCCTTCT	TTCTTAGCGTATTGGAGTCCCAACAAAACAAATGTTAAATTCTTGG
AATGTACAGTATTGCGTTTTGNNNNNNNNNNGTTAGGAACACTGCATGGAA	TTCTTAGCGTATTGGAGTCCAAACTACTGTGGACCACAAGC
AATGTACAGTATTGCGTTTTGNNNNNNNNNNTTAGAACTGCAGATGCTATACACA	TTCTTAGCGTATTGGAGTCCAGGTGGAATGCAAGCTTTAG
AATGTACAGTATTGCGTTTTGNNNNNNNNNNAGCACATACTCATCTTGACTCTATTC	TTCTTAGCGTATTGGAGTCCAAGGGATGGAAGGTCTCCT
AATGTACAGTATTGCGTTTTGNNNNNNNNNNCGCACAAGAGCCTCTATACC	TTCTTAGCGTATTGGAGTCCCTCTTGTGCGTACTGTCCTTC
AATGTACAGTATTGCGTTTTGNNNNNNNNNNCCACAACTGGTAGTCCATAGTG	TTCTTAGCGTATTGGAGTCCTGCCATTCCACGACTAGTTC
AATGTACAGTATTGCGTTTTGNNNNNNNNNNTCACTATGCTTAGACAGCCATC	TTCTTAGCGTATTGGAGTCCCAACCGAATTGTTATCAGAGG
AATGTACAGTATTGCGTTTTGNNNNNNNNNNGATCCTTTGGATTTATGCATTC	TTCTTAGCGTATTGGAGTCCGTCCTCTGTGAACTTGCTCAG
AATGTACAGTATTGCGTTTTGNNNNNNNNNNTTAAATGTTGGTAACCCTATTATGG	TTCTTAGCGTATTGGAGTCCGCCTTTAGCAGATGTGTACATTG
AATGTACAGTATTGCGTTTTGNNNNNNNNNNTTTACTTACCCACACCTTCATTC	TTCTTAGCGTATTGGAGTCCCATTTTGCTTTCTATTCTTCCTTG
AATGTACAGTATTGCGTTTTGNNNNNNNNNNGAGAGCTGGTCAGCTCAACT	TTCTTAGCGTATTGGAGTCCTTGTTGACACCCTGACTCTTC
AATGTACAGTATTGCGTTTTGNNNNNNNNNNGTTTTAGAACTTTAGCTTGATCTGG	TTCTTAGCGTATTGGAGTCCCCTCCAGGTGACAGCAATC
AATGTACAGTATTGCGTTTTGNNNNNNNNNNCAGCCCATCAACTGGATAGTC	TTCTTAGCGTATTGGAGTCCCGAATACACCAACAAGTAATGATG
AATGTACAGTATTGCGTTTTGNNNNNNNNNNCCCACCCTACCAACCAAGT	TTCTTAGCGTATTGGAGTCCTGGAGCTCATCCTAGTAAATGTG
AATGTACAGTATTGCGTTTTGNNNNNNNNNNTCCTTCAGCTTCTTTACCAAAC	TTCTTAGCGTATTGGAGTCCGTGGCCTGATCTTCACAAA
AATGTACAGTATTGCGTTTTGNNNNNNNNNNTGGAGCACAAATTAAATTACCC	TTCTTAGCGTATTGGAGTCCTCATGAACTTTTGTAATCTTTGGT
AATGTACAGTATTGCGTTTTGNNNNNNNNNNTTATGTTTCTTAGGATGAAAGCAA	TTCTTAGCGTATTGGAGTCCGCTCCATCAAGTATGATGGTGA
AATGTACAGTATTGCGTTTTGNNNNNNNNNNGATTACCTACCATTACTCTGCAGTG	TTCTTAGCGTATTGGAGTCCGTGGCTTCCACAAGTGAGT
AATGTACAGTATTGCGTTTTGNNNNNNNNNNGGTGCTGTATGTCTCTGTCG	TTCTTAGCGTATTGGAGTCCAATGTCTTCTTGTTCCTCTAGGTC
AATGTACAGTATTGCGTTTTGNNNNNNNNNNCCTGTTTAATACCTGTTTACCTATGA	TTCTTAGCGTATTGGAGTCCGTCAGCCAGCTACTTACCATC
AATGTACAGTATTGCGTTTTGNNNNNNNNNNGGCTGACCAGTAAATCCATTC	TTCTTAGCGTATTGGAGTCCGCTTGTTTTAAACAATTCCTAACC
AATGTACAGTATTGCGTTTTGNNNNNNNNNNGGTGCAGTCCTACTTCCAGTC	TTCTTAGCGTATTGGAGTCCGTTGTGGAGTGCAAGTGAAAG
AATGTACAGTATTGCGTTTTGNNNNNNNNNNGAAATGGGAGGCTGGAAT	TTCTTAGCGTATTGGAGTCCGGACCCTTCTGGAGGAGAT
AATGTACAGTATTGCGTTTTGNNNNNNNNNNAACCTTAAATGTCTCTCCTACCTG	TTCTTAGCGTATTGGAGTCCGTTGCACATAGGCAAAGGT
AATGTACAGTATTGCGTTTTGNNNNNNNNNNCATGGGAAAACATAACCTTGA	TTCTTAGCGTATTGGAGTCCTCTTTTCATGTGAGAGGTATAATGAA
AATGTACAGTATTGCGTTTTGNNNNNNNNNNTGCACTTGGGTAGATCTTATGA	TTCTTAGCGTATTGGAGTCCCCGTGGCAGGAAACATC
AATGTACAGTATTGCGTTTTGNNNNNNNNNNGCTGCAGCTTGTGCAGTA	TTCTTAGCGTATTGGAGTCCCCCTCTGATGTCTTCCAAATC
AATGTACAGTATTGCGTTTTGNNNNNNNNNNTTACTGCTCAAAGAAACTAATCAACT	TTCTTAGCGTATTGGAGTCCTTGCAGACCCACAACCTTT
AATGTACAGTATTGCGTTTTGNNNNNNNNNNATCCAGCAAGGTGTTTCTTTG	TTCTTAGCGTATTGGAGTCCCTCCAGGACCCGAGAACT
AATGTACAGTATTGCGTTTTGNNNNNNNNNNCAGCAAACACATTTTCAACC	TTCTTAGCGTATTGGAGTCCAAAGCCGAGGAAGCTTTG
AATGTACAGTATTGCGTTTTGNNNNNNNNNNCGATGCTGTTCCCAGGTA	TTCTTAGCGTATTGGAGTCCTTAGATGCCTCAGTTTCCAGT
AATGTACAGTATTGCGTTTTGNNNNNNNNNNCGGCAGGAGACGAAGAG	TTCTTAGCGTATTGGAGTCCAATCAATCTGTCCAGAAGAAGC
AATGTACAGTATTGCGTTTTGNNNNNNNNNNTTAACCTTATAGGTCCAAGGGTAG	TTCTTAGCGTATTGGAGTCCCTCTCCAGAACGGCTTGAT
AATGTACAGTATTGCGTTTTGNNNNNNNNNNTTTCTCAGCATACTTAAATGTCAAG	TTCTTAGCGTATTGGAGTCCACTGGAGTACACAAGGCAATG
AATGTACAGTATTGCGTTTTGNNNNNNNNNNTTAGACTGCTTAAAGCAATTGTTG	TTCTTAGCGTATTGGAGTCCTTTCAAATAAGTTGTACTGCCAAG
AATGTACAGTATTGCGTTTTGNNNNNNNNNNGAGTGCAGTCCTGTTCCTATG	TTCTTAGCGTATTGGAGTCCTCTGATTTGCCTTGCTTCA
AATGTACAGTATTGCGTTTTGNNNNNNNNNNCATTGCTTCTTGCTGATCTTG	TTCTTAGCGTATTGGAGTCCCTCAGCAGCCATGATAAATCT
AATGTACAGTATTGCGTTTTGNNNNNNNNNNTGCTTATTCATTTTCTTTATTGGTTC	TTCTTAGCGTATTGGAGTCCCACAAACAAGAAAGGCAATTTAC
AATGTACAGTATTGCGTTTTGNNNNNNNNNNAGCACAGGTAAGTTACTTGTTTCTAA	TTCTTAGCGTATTGGAGTCCCTGACCATTACCAGAAGTTGC
AATGTACAGTATTGCGTTTTGNNNNNNNNNNGGTTTCTTGTTTTATTTTAGCGAAG	TTCTTAGCGTATTGGAGTCCGAGGTGCAGAGTGTGTGCTA
AATGTACAGTATTGCGTTTTGNNNNNNNNNNGCTAAGAAAGCCTACACCATTT	TTCTTAGCGTATTGGAGTCCGCTGTCTTGGGAGCTAGACATAG
AATGTACAGTATTGCGTTTTGNNNNNNNNNNCAGACACTTCATTTGGAGTACCT	TTCTTAGCGTATTGGAGTCCGGCTGTGAGTGAATGATGTT
AATGTACAGTATTGCGTTTTGNNNNNNNNNNTGGCTTTTGGATATTAAAGTCGTA	TTCTTAGCGTATTGGAGTCCCCCAACAGGTTTCACAGTAAG
AATGTACAGTATTGCGTTTTGNNNNNNNNNNCAGCTGTATATCCATGCGAC	TTCTTAGCGTATTGGAGTCCCCTAGTTCATTCATTGCATGTC
AATGTACAGTATTGCGTTTTGNNNNNNNNNNCAATAAACATCATTGCTCTTCAA	TTCTTAGCGTATTGGAGTCCAGCCATTCCAGCATATCGT
AATGTACAGTATTGCGTTTTGNNNNNNNNNNCCAGTTTGTTTTATTTTAGATGATTG	TTCTTAGCGTATTGGAGTCCTTTATCAGTCATTGTTTAATGAGGA
AATGTACAGTATTGCGTTTTGNNNNNNNNNNTTTGACAAACTTGACTTTTGGA	TTCTTAGCGTATTGGAGTCCATTGCACAACTGCCCTCTAAG
AATGTACAGTATTGCGTTTTGNNNNNNNNNNCTATGAAAGGCTGCATGAGAG	TTCTTAGCGTATTGGAGTCCTTAACTTCTAAAGCACATTCCATC
AATGTACAGTATTGCGTTTTGNNNNNNNNNNTGATTAATTTGCAGGTTATTGC	TTCTTAGCGTATTGGAGTCCGCTATCAAGCTGGACACATTC
AATGTACAGTATTGCGTTTTGNNNNNNNNNNGCACATTGCACTGAGAATAAAG	TTCTTAGCGTATTGGAGTCCTTGCTGAGAGATTCCACAAAG
AATGTACAGTATTGCGTTTTGNNNNNNNNNNCTGCATACACATTGTGACCTT	TTCTTAGCGTATTGGAGTCCAATCACCATAGAGACTTTGCTTG
AATGTACAGTATTGCGTTTTGNNNNNNNNNNAAGAACCTCATTCATTCAAAGC	TTCTTAGCGTATTGGAGTCCCAGAACGAGAACTATCTAAGCTTCC
AATGTACAGTATTGCGTTTTGNNNNNNNNNNGCTTGCCATCTCTTCATGTTAG	TTCTTAGCGTATTGGAGTCCAATTCAGTGGTAGACCCAGAAC
AATGTACAGTATTGCGTTTTGNNNNNNNNNNTTGACACCAATCGACATGAT	TTCTTAGCGTATTGGAGTCCTTCTAATTTGGCATAAGGCATAG
AATGTACAGTATTGCGTTTTGNNNNNNNNNNGTCTAGGCAACTACCATCCAG	TTCTTAGCGTATTGGAGTCCTTTATTGGTGTATCTAGTTCTCCATC
AATGTACAGTATTGCGTTTTGNNNNNNNNNNGACAGATGAGAGAAATGCACTTAG	TTCTTAGCGTATTGGAGTCCGTGTTTATCATCAGTGCTCTCAG
AATGTACAGTATTGCGTTTTGNNNNNNNNNNATGGTAAAAGAGGTCAAATGAAA	TTCTTAGCGTATTGGAGTCCTTGGTAGGCTTATCATCTTCATAG
AATGTACAGTATTGCGTTTTGNNNNNNNNNNTGAGCAGTTGAACTCTGGAA	TTCTTAGCGTATTGGAGTCCCTTTGTCCAGATGAACTCTTTG
AATGTACAGTATTGCGTTTTGNNNNNNNNNNGCAGGAATGTGTTTCTCCATAC	TTCTTAGCGTATTGGAGTCCCACAATAAGTCTGTATTGTTTCTTGG
AATGTACAGTATTGCGTTTTGNNNNNNNNNNCATGAAGAAGAAGAGAGACCAAC	TTCTTAGCGTATTGGAGTCCCTGTGACACTGCTGGAACTTC
AATGTACAGTATTGCGTTTTGNNNNNNNNNNGTCTTCAAGCAGTGAGAATACG	TTCTTAGCGTATTGGAGTCCGTACATCTGCTAAACATGAGTGG
AATGTACAGTATTGCGTTTTGNNNNNNNNNNTCATTATCATCTTTGTCATCAGC	TTCTTAGCGTATTGGAGTCCTCGCTTGGTTTGAGCTGTT
AATGTACAGTATTGCGTTTTGNNNNNNNNNNGCAGACTGCAGGGTTCTAGTT	TTCTTAGCGTATTGGAGTCCTTCCACATCTTTCTGTATAAATGG
AATGTACAGTATTGCGTTTTGNNNNNNNNNNCTCCGTTCAGAGTGAACCA	TTCTTAGCGTATTGGAGTCCACAGGCAGCTGACTTGGTT
AATGTACAGTATTGCGTTTTGNNNNNNNNNNGCAAGCTGCAGTAAATGCT	TTCTTAGCGTATTGGAGTCCGCCCCTCCTCTAACTCCTT
AATGTACAGTATTGCGTTTTGNNNNNNNNNNGAATTAAGAATAATGCCTCCAGTT	TTCTTAGCGTATTGGAGTCCTTCACACGGAAAGGCTTGT
AATGTACAGTATTGCGTTTTGNNNNNNNNNNGGACCTATTAGATGATTCAGATGATG	TTCTTAGCGTATTGGAGTCCTTTGTTGTCTGAGAAAACTCTCTC
AATGTACAGTATTGCGTTTTGNNNNNNNNNNCCCAAAAGCATGTTAGTTTTACA	TTCTTAGCGTATTGGAGTCCACAGTAAGGAGTTCCTTCAATAGG
AATGTACAGTATTGCGTTTTGNNNNNNNNNNCTACAGAAGGCAGAAGTACAGATG	TTCTTAGCGTATTGGAGTCCGTCTTATTAGCTGATTGTTGGTTG
AATGTACAGTATTGCGTTTTGNNNNNNNNNNTTCTTCTGCACCCAACAAA	TTCTTAGCGTATTGGAGTCCTGGTCAATGTCACTGAGAGAAC
AATGTACAGTATTGCGTTTTGNNNNNNNNNNACGAAATGATTCTTTGAGTTCTC	TTCTTAGCGTATTGGAGTCCCATTGCGGAGCTTATACATTC
AATGTACAGTATTGCGTTTTGNNNNNNNNNNCCCATACTTCAGAAACAATCCAC	TTCTTAGCGTATTGGAGTCCAACTACTTACTATGGAATTTGCACCT
AATGTACAGTATTGCGTTTTGNNNNNNNNNNGGAGAACCAAGTAAACCTCAAG	TTCTTAGCGTATTGGAGTCCCGAACTCCTGGAATATGAATCA
AATGTACAGTATTGCGTTTTGNNNNNNNNNNGAAATATGGGTGGCATATTAGG	TTCTTAGCGTATTGGAGTCCGGTCGAATCTCTAGATCCTGAT
AATGTACAGTATTGCGTTTTGNNNNNNNNNNTCCCTGAAATCAGGAATCTC	TTCTTAGCGTATTGGAGTCCCTGTTTGTTTGGTAAGGTTCTG
AATGTACAGTATTGCGTTTTGNNNNNNNNNNAAAGTAAAGGAATCAAAGGAGGA	TTCTTAGCGTATTGGAGTCCTGGCGTACTAATACAGGTCTTTC
AATGTACAGTATTGCGTTTTGNNNNNNNNNNGCCTCCAAAAGCCCTAGTG	TTCTTAGCGTATTGGAGTCCGAACAGACGAATGTGTGGATAG
AATGTACAGTATTGCGTTTTGNNNNNNNNNNCCCTGGTAGAAATGGAATAAGTC	TTCTTAGCGTATTGGAGTCCGATGATGAATGTTTGCTGTGC
AATGTACAGTATTGCGTTTTGNNNNNNNNNNTGCCAGTAGTATTCCAAGAAGTG	TTCTTAGCGTATTGGAGTCCTTCTTTACTTTGTTTGGTTCCTG
AATGTACAGTATTGCGTTTTGNNNNNNNNNNTGGAGGAATCTGCTTCATTTG	TTCTTAGCGTATTGGAGTCCTCTAGGATTGTTAATGGGACAGT
AATGTACAGTATTGCGTTTTGNNNNNNNNNNAAACTCCCACCTAATCTCAGTC	TTCTTAGCGTATTGGAGTCCCCCACTAGGTGAACTGTGTTTG
AATGTACAGTATTGCGTTTTGNNNNNNNNNNAATGAATTTTCTCCCACAAATAGT	TTCTTAGCGTATTGGAGTCCCTCTTTTAAACAGATGTCACAAGG
AATGTACAGTATTGCGTTTTGNNNNNNNNNNCGGTGATTGACAGTGTTTCAG	TTCTTAGCGTATTGGAGTCCAGCAGAGCCCCAATTCAGT
AATGTACAGTATTGCGTTTTGNNNNNNNNNNAACTCCTTTATTCAGGTGGATG	TTCTTAGCGTATTGGAGTCCCATCCTCTTCCTCAGGATTG
AATGTACAGTATTGCGTTTTGNNNNNNNNNNGCAGCGCAGATAGCACTTC	TTCTTAGCGTATTGGAGTCCCTCTCTTTTCTTCACCACAACA
AATGTACAGTATTGCGTTTTGNNNNNNNNNNCAGGTATCCCAGTGACTTAGG	TTCTTAGCGTATTGGAGTCCGTGTGGCAAGTTCTGCATC
AATGTACAGTATTGCGTTTTGNNNNNNNNNNGCTGATTTGATGGAGTTGG	TTCTTAGCGTATTGGAGTCCCAGGAATTCAGAAACATCGTT
AATGTACAGTATTGCGTTTTGNNNNNNNNNNATGAGTGGGAACAGGGATT	TTCTTAGCGTATTGGAGTCCCGAGCTGTTTCTACATCATTTG
AATGTACAGTATTGCGTTTTGNNNNNNNNNNTGTTCCCTGAGACATTAGATGA	TTCTTAGCGTATTGGAGTCCAAAGCCTCATCAGAAATATTGTG
AATGTACAGTATTGCGTTTTGNNNNNNNNNNGCAATCCCTGAACTGACAA	TTCTTAGCGTATTGGAGTCCTGAAGGCAGTCTGTCGTAATAG
AATGTACAGTATTGCGTTTTGNNNNNNNNNNAGGTGGTGGTTAATAAGGCTG	TTCTTAGCGTATTGGAGTCCCAGATAGCACCTTCAGCACTCT
AATGTACAGTATTGCGTTTTGNNNNNNNNNNACCTTGCATAACCTTTCCC	TTCTTAGCGTATTGGAGTCCTTGGATCTGTCAGGTGAAGTC
AATGTACAGTATTGCGTTTTGNNNNNNNNNNTTATGCCATTACAACTCTCCAC	TTCTTAGCGTATTGGAGTCCAACCCAGAAGCTGAACAAGAG
AATGTACAGTATTGCGTTTTGNNNNNNNNNNCATGTGATCAAGATTCCTTGACT	TTCTTAGCGTATTGGAGTCCCCATCTCTGCTTCTTGGTGTC
AATGTACAGTATTGCGTTTTGNNNNNNNNNNTGGAAATACAGAAGGACACCTC	TTCTTAGCGTATTGGAGTCCGCAACAAAGGTAAATTCTACTTTGAC
AATGTACAGTATTGCGTTTTGNNNNNNNNNNTCAGATGCTGCAACTAAACAG	TTCTTAGCGTATTGGAGTCCCCTGATGTGCACGAACAAG
AATGTACAGTATTGCGTTTTGNNNNNNNNNNAAGAACAAGATGATGGTCTGC	TTCTTAGCGTATTGGAGTCCTGCACAAACAATGGAATGG
AATGTACAGTATTGCGTTTTGNNNNNNNNNNGCTCTTCGTCATCTGACCA	TTCTTAGCGTATTGGAGTCCGGCTCCCTCAGCTTCAATAG
AATGTACAGTATTGCGTTTTGNNNNNNNNNNAAATGATTTTGTTGAGTTGTATGC	TTCTTAGCGTATTGGAGTCCCAGCTGCATATGTCGCTAA
AATGTACAGTATTGCGTTTTGNNNNNNNNNNAGGAGAATGCCCTGTTTGT	TTCTTAGCGTATTGGAGTCCTGAGAGGAAAGAACAAGCTGC
AATGTACAGTATTGCGTTTTGNNNNNNNNNNTTGCCATGTTTTAGCTTTAGATT	TTCTTAGCGTATTGGAGTCCCTGGCCATATCCACCAGAG
AATGTACAGTATTGCGTTTTGNNNNNNNNNNCACAGCTCCTCTGACAGAGTT	TTCTTAGCGTATTGGAGTCCGGATGATTTACAGGTCAGTATCAAAC
AATGTACAGTATTGCGTTTTGNNNNNNNNNNGAGGACAAGCCACAAGATTAC	TTCTTAGCGTATTGGAGTCCCCCATCCAATGTTCTCTGTATG
AATGTACAGTATTGCGTTTTGNNNNNNNNNNCAAGTTTGCTGCTGAACTTTG	TTCTTAGCGTATTGGAGTCCTTAAGTCAAACGCATACTGACAA
AATGTACAGTATTGCGTTTTGNNNNNNNNNNCCCATGATGGAACATGAGA	TTCTTAGCGTATTGGAGTCCTAAAGTCGCGGGCTATCTT
AATGTACAGTATTGCGTTTTGNNNNNNNNNNAATTGCTTCAGAAATTGGAGAC	TTCTTAGCGTATTGGAGTCCCTGCCGCTCACACAAACTA
AATGTACAGTATTGCGTTTTGNNNNNNNNNNGGTGGAGAGAGTGAAACATTTG	TTCTTAGCGTATTGGAGTCCACTCAACTTGCTGACTACATCTG
AATGTACAGTATTGCGTTTTGNNNNNNNNNNCTTGCATAATGTGACACATGAA	TTCTTAGCGTATTGGAGTCCTGCTTTTATAAAGGCTGCCTAC
AATGTACAGTATTGCGTTTTGNNNNNNNNNNTGTCTGTGTGAATCCATATCACTAC	TTCTTAGCGTATTGGAGTCCCTTACAGTAATGTCCGGGATG
AATGTACAGTATTGCGTTTTGNNNNNNNNNNGTTTTCCCCTTTAAACAATTAAGAT	TTCTTAGCGTATTGGAGTCCCATCTGAGAAGTGACCCCATA
AATGTACAGTATTGCGTTTTGNNNNNNNNNNTCCAGCATCCACCAAGTAATC	TTCTTAGCGTATTGGAGTCCTGTGGACATTGGAGAGTTGAC
AATGTACAGTATTGCGTTTTGNNNNNNNNNNTGCCCATCTTTATAGTTGTGC	TTCTTAGCGTATTGGAGTCCAAACATCACCTTCACCTTTACAT
AATGTACAGTATTGCGTTTTGNNNNNNNNNNAGCCATAGTGAAGGACTGTTG	TTCTTAGCGTATTGGAGTCCTCAATTCTTTTGACAACAAATAGAG
AATGTACAGTATTGCGTTTTGNNNNNNNNNNTAAAAGCAAATTAACCCATGTG	TTCTTAGCGTATTGGAGTCCGCTATTCCACCTACTGATCCTG
AATGTACAGTATTGCGTTTTGNNNNNNNNNNTTAGGGCCTGTTCACAATG	TTCTTAGCGTATTGGAGTCCTAAGCGACGAAGGTCATCAAC
AATGTACAGTATTGCGTTTTGNNNNNNNNNNCCTGAGTATTGGTGTTCCATTG	TTCTTAGCGTATTGGAGTCCCCCAACGGTAAAAGACCTC
AATGTACAGTATTGCGTTTTGNNNNNNNNNNGCTATCTTTTGGTTTTATGTGATCT	TTCTTAGCGTATTGGAGTCCAGATTTGTAATTATGCCAAGAAACCA
AATGTACAGTATTGCGTTTTGNNNNNNNNNNCACGCGGTCTTTGTACAGA	TTCTTAGCGTATTGGAGTCCCGTTGAGCTAGCTCTCTCATTT
AATGTACAGTATTGCGTTTTGNNNNNNNNNNAAGGTCTTTGATTTGCGTCAG	TTCTTAGCGTATTGGAGTCCGTTAATCAACTGATGCAAACTCTTG
AATGTACAGTATTGCGTTTTGNNNNNNNNNNGAATGAAATACAGAAAGCTGGTC	TTCTTAGCGTATTGGAGTCCTGTACCCAGCCTAATCTTGTTT
AATGTACAGTATTGCGTTTTGNNNNNNNNNNGGACCGGATTACCCAAGAC	TTCTTAGCGTATTGGAGTCCACACAAAGATCATCCTTTCAGAGAA
AATGTACAGTATTGCGTTTTGNNNNNNNNNNGGGTGTTGAAGATGCTTTTTACA	TTCTTAGCGTATTGGAGTCCTGGTTATAGATGGTGAAACCTGTT
AATGTACAGTATTGCGTTTTGNNNNNNNNNNGCAATCCCATACAACCCTGAG	TTCTTAGCGTATTGGAGTCCTTCTTGTCCAGCTGTATCCAG
AATGTACAGTATTGCGTTTTGNNNNNNNNNNGAAACAAGTGTGATTTGCCAAC	TTCTTAGCGTATTGGAGTCCTGAAATGACTGAGTACAAACTGGT
AATGTACAGTATTGCGTTTTGNNNNNNNNNNCGTGGGCTTGTTTTGTATCAA	TTCTTAGCGTATTGGAGTCCCCTCTATGGTGGGATCATATTCA
AATGTACAGTATTGCGTTTTGNNNNNNNNNNAAGAAGAGTACAGTGCCATGAG	TTCTTAGCGTATTGGAGTCCAGACAGTGATGTGTGTTCTGAA
AATGTACAGTATTGCGTTTTGNNNNNNNNNNCTGTAGAGGTTAATATCCGCAAATG	TTCTTAGCGTATTGGAGTCCATCAGGCGCTTAAATTTCTCAAC
AATGTACAGTATTGCGTTTTGNNNNNNNNNNGTGGTTTTTAATAAAAATTGAACTTCCC	TTCTTAGCGTATTGGAGTCCCTACAGAACGAAAGGTAGTAAATTACTTA
AATGTACAGTATTGCGTTTTGNNNNNNNNNNAAGTGAGAGACAGGATCAGGT	TTCTTAGCGTATTGGAGTCCAATAAAGACAGTAAAATAAATTTGAATAGAATAC
AATGTACAGTATTGCGTTTTGNNNNNNNNNNCAATTAACCCTGATTACTGGTTTCC	TTCTTAGCGTATTGGAGTCCCAAGGAAAATATTTGAATTGGGATGC
AATGTACAGTATTGCGTTTTGNNNNNNNNNNCACTTATTTCAAGGAAAAATTGAATTTAAGTA	TTCTTAGCGTATTGGAGTCCTGTTGAGGCTGATACATTTGGT
AATGTACAGTATTGCGTTTTGNNNNNNNNNNCTTATCTGCTGCCGTCAACTA	TTCTTAGCGTATTGGAGTCCTATTCAGAAAGAAACAGAATGTCTGAG
AATGTACAGTATTGCGTTTTGNNNNNNNNNNGAATCTGAATGCCGATCTAGATG	TTCTTAGCGTATTGGAGTCCGCAACAGTTAAGTCCTTAAAATGATC
AATGTACAGTATTGCGTTTTGNNNNNNNNNNCGCCTGATTCGAGATCCT	TTCTTAGCGTATTGGAGTCCTAGTTGCCATTCCAAGTGTCTTA
AATGTACAGTATTGCGTTTTGNNNNNNNNNNCAAGGCATAATGATATATAGGAAGCA	TTCTTAGCGTATTGGAGTCCCCTAACCACTGTTGCTGAGAT
AATGTACAGTATTGCGTTTTGNNNNNNNNNNCTCTTTGTGATGGCATGAACAG	TTCTTAGCGTATTGGAGTCCTATTTACGGAGCTGATTGTAGCA
AATGTACAGTATTGCGTTTTGNNNNNNNNNNTTTATTTATAATTTATAACATCACTTACTTCTGT	TTCTTAGCGTATTGGAGTCCCTAGCCACTAAAACTCTATGAACATC
AATGTACAGTATTGCGTTTTGNNNNNNNNNNGGCAGAAAAAGATGCAGGAAATC	TTCTTAGCGTATTGGAGTCCTCTCTGTGTACTTCAGGCTCT
AATGTACAGTATTGCGTTTTGNNNNNNNNNNCCGTAAATAGCACCATTAGATGAATC	TTCTTAGCGTATTGGAGTCCTCTAAAACATGGTCTTGCAAGATC
AATGTACAGTATTGCGTTTTGNNNNNNNNNNCTAGGCTAAAATGTCAAGAACTCTT	TTCTTAGCGTATTGGAGTCCGTTATACCCAGTTGAGCTTGTTTG
AATGTACAGTATTGCGTTTTGNNNNNNNNNNGGTGAAGTTTCATTTCATGAGGA	TTCTTAGCGTATTGGAGTCCGCTCCTTTCGGATGATGGATA
AATGTACAGTATTGCGTTTTGNNNNNNNNNNGGGATTATGGAATATTTAAGTTAAATTGTAACA	TTCTTAGCGTATTGGAGTCCCACTTTGCTTTATATTTGGACTCAAC
AATGTACAGTATTGCGTTTTGNNNNNNNNNNGCACACTGAATAGCCTTGGAA	TTCTTAGCGTATTGGAGTCCCAGAGAAATCCAGAGGAAAGTCATA
AATGTACAGTATTGCGTTTTGNNNNNNNNNNCATGCTGTTACCAAAGGATGC	TTCTTAGCGTATTGGAGTCCTAGCAGTGTAAACAGAGTACATACAT
AATGTACAGTATTGCGTTTTGNNNNNNNNNNGCAAAGTGGGAAGAATTTCATCT	TTCTTAGCGTATTGGAGTCCGGCAATATTACGAAATCCTGAAGA
AATGTACAGTATTGCGTTTTGNNNNNNNNNNCTTTGGCTGTCAACTTTCGAA	TTCTTAGCGTATTGGAGTCCGGAGAAGTATTTTATACAACTTATATGATCTG
AATGTACAGTATTGCGTTTTGNNNNNNNNNNGCAAATTCAAAACAGTAAACATTTCC	TTCTTAGCGTATTGGAGTCCAGCCCAAAATGCCCAGTTTA
AATGTACAGTATTGCGTTTTGNNNNNNNNNNAGCCAAAACCCAAGAAAAAGG	TTCTTAGCGTATTGGAGTCCCAACAACAGCGAAACTCTGG
AATGTACAGTATTGCGTTTTGNNNNNNNNNNATGACTTATCTCATTCACTAGCAGAT	TTCTTAGCGTATTGGAGTCCCTTTACCAAGGCACAAGATCAAA
AATGTACAGTATTGCGTTTTGNNNNNNNNNNTTTTTGGATTACAGGTGCTTATGA	TTCTTAGCGTATTGGAGTCCACTAGGCTGGGAAGTAATAAAAGATC
AATGTACAGTATTGCGTTTTGNNNNNNNNNNTGACCTACTTACTGTACCTGGT	TTCTTAGCGTATTGGAGTCCACTTTTGTGAGCTTTCTAGGTTTG
AATGTACAGTATTGCGTTTTGNNNNNNNNNNGGAAGTAGAGGAAAGTATTCTTCAGG	TTCTTAGCGTATTGGAGTCCAGTTGCATTGTGTCAAGACAAG
AATGTACAGTATTGCGTTTTGNNNNNNNNNNCCTTTTGCAAGGGACACTGT	TTCTTAGCGTATTGGAGTCCTCTGTAAGTCAGACATAATGCATG
AATGTACAGTATTGCGTTTTGNNNNNNNNNNCCAGATCCTTGGAGATTTCTCAAT	TTCTTAGCGTATTGGAGTCCCCAATAGCTTGCTTTTCACAATTG
AATGTACAGTATTGCGTTTTGNNNNNNNNNNTGAAAGGATTCCACTGAAAGTTTTC	TTCTTAGCGTATTGGAGTCCTGTGAAGAATTGGAGGCACTT
AATGTACAGTATTGCGTTTTGNNNNNNNNNNGCAAGTTTACCTAACTGTGAGCT	TTCTTAGCGTATTGGAGTCCAAAGGAATCAATAATGAAATGGCTCT
AATGTACAGTATTGCGTTTTGNNNNNNNNNNACCCTGAATTATGGCTCCAAG	TTCTTAGCGTATTGGAGTCCAAAAATTCATTGCAGCTTTACAGT
AATGTACAGTATTGCGTTTTGNNNNNNNNNNGTTCTGAGCAAATACAAGCTGAA	TTCTTAGCGTATTGGAGTCCAGCTTTTTGTTTTTCTTTGTAGTAATTTTC
AATGTACAGTATTGCGTTTTGNNNNNNNNNNTTCACACATATTTTGCTCTATTCCC	TTCTTAGCGTATTGGAGTCCTTTTGGACCAATTTAGTTTACAATTATTAAGA
AATGTACAGTATTGCGTTTTGNNNNNNNNNNCAGTATAGTTCCAGGAACGGTA	TTCTTAGCGTATTGGAGTCCGCAAAGCATTAGGTACTTGGTTTA
AATGTACAGTATTGCGTTTTGNNNNNNNNNNGTGGAGAGAGCCTGATAAAACA	TTCTTAGCGTATTGGAGTCCGAAGCTGTTCTGATAATCCCAGA
AATGTACAGTATTGCGTTTTGNNNNNNNNNNTTCTTTACATGGCTTTTGGTCTTC	TTCTTAGCGTATTGGAGTCCTGTCCACCAGAATCTCAAGGA
AATGTACAGTATTGCGTTTTGNNNNNNNNNNCTATAGCTTAAAATGATAAAGAGCATTATTAGA	TTCTTAGCGTATTGGAGTCCCATGTAACAGTAGCAGCCAAG
AATGTACAGTATTGCGTTTTGNNNNNNNNNNAAAGCGTGCCAGAATGGTA	TTCTTAGCGTATTGGAGTCCCAGAAACTCTTGTCCGGTGTT
AATGTACAGTATTGCGTTTTGNNNNNNNNNNCATTCTCTCACAATGGTTAAAAAGTC	TTCTTAGCGTATTGGAGTCCCCAAACAAATGTAATAATTTTCACAGGAAT
AATGTACAGTATTGCGTTTTGNNNNNNNNNNTTTCTTCAGACAACTTTTGACAAGAT	TTCTTAGCGTATTGGAGTCCTGTCCAAGATCAAAGTACACTGTAA
AATGTACAGTATTGCGTTTTGNNNNNNNNNNCCTAACAGTTTACCAAAGTTGAATCA	TTCTTAGCGTATTGGAGTCCACAAGAAGAAGAAAATCTTACCTTGG
AATGTACAGTATTGCGTTTTGNNNNNNNNNNTTTGTTCTTACAAAAGATAGAGTATACTAAATTA	TTCTTAGCGTATTGGAGTCCATTGGTTCCTTGAGAAATATGATGC
AATGTACAGTATTGCGTTTTGNNNNNNNNNNTCAAATTTATCCGAAACTTTATTAGTATAAATTC	TTCTTAGCGTATTGGAGTCCATATGATAGCAAAACAGGAAGCATAC
AATGTACAGTATTGCGTTTTGNNNNNNNNNNTTACATGGGTGTAATAGCTGAAGA	TTCTTAGCGTATTGGAGTCCGCTTTTTCCTGCGATTGTTAAC
AATGTACAGTATTGCGTTTTGNNNNNNNNNNGGAACCAATTCTGAATTCCTCATT	TTCTTAGCGTATTGGAGTCCCGTTAAATAGATTCATGGATGACTGA
AATGTACAGTATTGCGTTTTGNNNNNNNNNNTTCACAATAGTCTCTAATGCAATGTG	TTCTTAGCGTATTGGAGTCCCCATTTGACCGTGGAGAAGTA
AATGTACAGTATTGCGTTTTGNNNNNNNNNNTGAGTTGTGACAATCCCACTG	TTCTTAGCGTATTGGAGTCCGCCTCTTATACTGCCAAATCAAT
AATGTACAGTATTGCGTTTTGNNNNNNNNNNGTTGCTTGGTTCTTTGTTTGTC	TTCTTAGCGTATTGGAGTCCTGCCCTTCTCTTAGTGTTAATGA
AATGTACAGTATTGCGTTTTGNNNNNNNNNNGTTGTGAGATGCATCCTTATTTACAA	TTCTTAGCGTATTGGAGTCCAAGAGCTTCTTCATTTAACGTAACTC
AATGTACAGTATTGCGTTTTGNNNNNNNNNNAAGAAGCCATCTTGAACATCTT	TTCTTAGCGTATTGGAGTCCATGTTAATTGATTCTAGCACGCTAG
AATGTACAGTATTGCGTTTTGNNNNNNNNNNATTTACCTATGGTACTTTGGCTCT	TTCTTAGCGTATTGGAGTCCAACATAACATAAGGTTTTAATTTCTTACGAT
AATGTACAGTATTGCGTTTTGNNNNNNNNNNTTTAACGATTACCCTGATAGTAGTGT	TTCTTAGCGTATTGGAGTCCGAAGATGTTCTTGAACTTCTGAAAC
AATGTACAGTATTGCGTTTTGNNNNNNNNNNCCCTAAAGGACACAGTATTGGT	TTCTTAGCGTATTGGAGTCCGTCCATATTGCTTTGACCTAGGT
AATGTACAGTATTGCGTTTTGNNNNNNNNNNTTCTTGTGTTTGTGTGTAACTACTG	TTCTTAGCGTATTGGAGTCCTCGTGACCAAGATGTTTGTAAAAC
AATGTACAGTATTGCGTTTTGNNNNNNNNNNATGTGATTCTTACATGTCAACTCATT	TTCTTAGCGTATTGGAGTCCGGATACAAAACTTGCATTCGTATCC
AATGTACAGTATTGCGTTTTGNNNNNNNNNNGTAAATGATTTGTGGATAAACCTGATTT	TTCTTAGCGTATTGGAGTCCTTTTCTGAGTGCTTTTATCAGAATGA
AATGTACAGTATTGCGTTTTGNNNNNNNNNNCGATACAAAGAACACACATTGCT	TTCTTAGCGTATTGGAGTCCTACTCATTAACAAACAAAGACTGCTT
AATGTACAGTATTGCGTTTTGNNNNNNNNNNAATAACTGATGTGTTCTGTTAAGCTT	TTCTTAGCGTATTGGAGTCCTTTCTCTATTTCATATTTAACCACAGTTCT
AATGTACAGTATTGCGTTTTGNNNNNNNNNNGGACCACAAAATAGACTGTACCT	TTCTTAGCGTATTGGAGTCCATCTGCAGCATTCCAAATACTTC
AATGTACAGTATTGCGTTTTGNNNNNNNNNNGACTCTGAGAACACAAGGGAT	TTCTTAGCGTATTGGAGTCCATAGCAAGCATATGATAACAGCAAAT
AATGTACAGTATTGCGTTTTGNNNNNNNNNNAAAAATGCAAAAACTCACCTCAA	TTCTTAGCGTATTGGAGTCCAATCTGGAGTTCAGTTGGGATTT
AATGTACAGTATTGCGTTTTGNNNNNNNNNNTTTCAGGCATCTAACAAAGGAGA	TTCTTAGCGTATTGGAGTCCCTTTTTCACAAGGTGAGGTTCT
AATGTACAGTATTGCGTTTTGNNNNNNNNNNCAGCCAACATGCGAACTTG	TTCTTAGCGTATTGGAGTCCTGATAGCTGTGGTTTTATCCTGT
AATGTACAGTATTGCGTTTTGNNNNNNNNNNAATGGGCCATTCTTAATGTAATGG	TTCTTAGCGTATTGGAGTCCGAGATGCCATAAAGTCTTCTAAACG
AATGTACAGTATTGCGTTTTGNNNNNNNNNNAGGTTACTGAAAGCACTTCCTT	TTCTTAGCGTATTGGAGTCCCTTAACACATTGACTTTTTGGTTCG
AATGTACAGTATTGCGTTTTGNNNNNNNNNNCAGCTATCAACGTCAGTAAAACA	TTCTTAGCGTATTGGAGTCCACTTACCTATAGAAATCCTCAATATTTGTG
AATGTACAGTATTGCGTTTTGNNNNNNNNNNGAACCCTGAAACTTTGGATGAAA	TTCTTAGCGTATTGGAGTCCCATTTAGATTATCTGGTTTTGGAATGG
AATGTACAGTATTGCGTTTTGNNNNNNNNNNCAGTGACCTAAGGAAGCTTCTAA	TTCTTAGCGTATTGGAGTCCGACTTTTCCAGTCCTCTTGAAT
AATGTACAGTATTGCGTTTTGNNNNNNNNNNAATGTTGTTTCTAGGTCCTACTCTAA	TTCTTAGCGTATTGGAGTCCATGAGGTGAAGTCCATTGCTAA
AATGTACAGTATTGCGTTTTGNNNNNNNNNNGTATCTTGAAGATTTAGCCATTCCAA	TTCTTAGCGTATTGGAGTCCACATAAAAATTGAAGCCATACCTGT
AATGTACAGTATTGCGTTTTGNNNNNNNNNNCTGAAACTTTTGGATATAGACGTTTAGA	TTCTTAGCGTATTGGAGTCCTGGCACAGCAAAGAGAGAC
AATGTACAGTATTGCGTTTTGNNNNNNNNNNGGGACTTGCTAAGTATTGTTAACTAA	TTCTTAGCGTATTGGAGTCCGCTCTGACTGGCACTAGAATT
AATGTACAGTATTGCGTTTTGNNNNNNNNNNAATTTTACTTGGAAAAGTTATATATAACCTGTAT	TTCTTAGCGTATTGGAGTCCCCAGAGATTGTGGTGGAGTTA
AATGTACAGTATTGCGTTTTGNNNNNNNNNNTAGACCTTGGTAGCAGTCTCTC	TTCTTAGCGTATTGGAGTCCACTTGGTTTTATGACAATTGCTGAT
AATGTACAGTATTGCGTTTTGNNNNNNNNNNTTCCTTATTTTGCCTATGAGGGTA	TTCTTAGCGTATTGGAGTCCATCGCATGTGATTAAAGCAACA
AATGTACAGTATTGCGTTTTGNNNNNNNNNNGCCTTAAAACTTAAAGGTTATATCTCATATCA	TTCTTAGCGTATTGGAGTCCTTCAGTAATAAACTAACAAACAGGTGAT
AATGTACAGTATTGCGTTTTGNNNNNNNNNNGCTGTCTTGACGTTCACAGAT	TTCTTAGCGTATTGGAGTCCAAATAATGTTTATAAGAAGCACAGAATTCTT
AATGTACAGTATTGCGTTTTGNNNNNNNNNNCTTGTGAAGTTAGAGCTAGTTCTCTA	TTCTTAGCGTATTGGAGTCCAAGAACAGGATAGAAAGACTGCTTA
AATGTACAGTATTGCGTTTTGNNNNNNNNNNTTCACTGGTCTATGAACAAAACTTT	TTCTTAGCGTATTGGAGTCCTTCAGAGTAATTTTCCAGAACTTACTG
AATGTACAGTATTGCGTTTTGNNNNNNNNNNGTTTACTTTTCCTCTTTAAGATGTATTTACA	TTCTTAGCGTATTGGAGTCCAATTACCTGTTTCTGAACCTCCA
AATGTACAGTATTGCGTTTTGNNNNNNNNNNGTATCTAATTAAACAAGTTTTTACTAAATCTGTT	TTCTTAGCGTATTGGAGTCCTACTGTAAGGATGCTCTAGAAAACC
AATGTACAGTATTGCGTTTTGNNNNNNNNNNTGTTATTTACCTTTGGTTGATATAGTGAA	TTCTTAGCGTATTGGAGTCCGGATCTAAAAGCTTAATCGTGATATAGA
AATGTACAGTATTGCGTTTTGNNNNNNNNNNAGATATAAAAAGTGGCTTAGGAGGAG	TTCTTAGCGTATTGGAGTCCTGTTGAAATACTTAGTGATAGATAACAAGG
AATGTACAGTATTGCGTTTTGNNNNNNNNNNTCTGGCAAACCTGACTTAATAAGT	TTCTTAGCGTATTGGAGTCCAGATTTTTGAAAAGTACTACTATGTTCTCTAA
AATGTACAGTATTGCGTTTTGNNNNNNNNNNGTCATTACGTAGCTTCTCCCTT	TTCTTAGCGTATTGGAGTCCGCTTAACCAATACGTGTTAAAAGCA
AATGTACAGTATTGCGTTTTGNNNNNNNNNNAACACTCAAATCCTTCTAACAATACTTT	TTCTTAGCGTATTGGAGTCCAGGTAGAAATAGCCCATGTCATTT
AATGTACAGTATTGCGTTTTGNNNNNNNNNNATTTATTACAGTAAGTTTTGTTGGCTTAC	TTCTTAGCGTATTGGAGTCCAGTGTTGTCTTCATGCTAGTTTAAAC
AATGTACAGTATTGCGTTTTGNNNNNNNNNNTTACCTCCAAGAGTGAAAAGGG	TTCTTAGCGTATTGGAGTCCCGCAGTTGACTGAAATGTCAC
AATGTACAGTATTGCGTTTTGNNNNNNNNNNTTTAGATCCTTTTCCTGACCATGT	TTCTTAGCGTATTGGAGTCCGATCTCTTACCTATGACTCTACTGAA
AATGTACAGTATTGCGTTTTGNNNNNNNNNNTGTCCACCATCTGATCTTTATGTAG	TTCTTAGCGTATTGGAGTCCAAATACTCACCAATCTTCTACCAGT
AATGTACAGTATTGCGTTTTGNNNNNNNNNNTTTCTCTCAGTAAGTGTTTATGATGC	TTCTTAGCGTATTGGAGTCCAAGATAAAGAACTTCAGTGGACCT
AATGTACAGTATTGCGTTTTGNNNNNNNNNNTTTACCTAGAACTTCTTTTTCACCAG	TTCTTAGCGTATTGGAGTCCGCTGTAGATAGGCCAGCATTG
AATGTACAGTATTGCGTTTTGNNNNNNNNNNCTAGATAATCCGCAAGATGGGAT	TTCTTAGCGTATTGGAGTCCTTGAAAAACATTTTAGCCACAAAGAC
AATGTACAGTATTGCGTTTTGNNNNNNNNNNATCTTCAAATAACTTAAGGGCCTTG	TTCTTAGCGTATTGGAGTCCCAAATGTCATGATTTTCACTTAGAGG
AATGTACAGTATTGCGTTTTGNNNNNNNNNNAGAAGTGGGTCCTATAGATTTCTCT	TTCTTAGCGTATTGGAGTCCCCTTTTGAAGGCCTGGATGAT
AATGTACAGTATTGCGTTTTGNNNNNNNNNNGTGTGAAGTATCATTCTCCATGAAT	TTCTTAGCGTATTGGAGTCCAGCACTCTTTAGATAAACAGGTCATA
AATGTACAGTATTGCGTTTTGNNNNNNNNNNGTGTACTTGATAGGCATTTGAATTG	TTCTTAGCGTATTGGAGTCCACAGTATTAATGTTAAAAATTTAATAGAATACCT
AATGTACAGTATTGCGTTTTGNNNNNNNNNNCTGTTTTAGATATGCTGGGTATTCAA	TTCTTAGCGTATTGGAGTCCCATGTTCAGGGATTTTTCACCAG
AATGTACAGTATTGCGTTTTGNNNNNNNNNNAGGTACAATGATTTCCACTTCTCTTA	TTCTTAGCGTATTGGAGTCCCACTCATTACATTACCTCTTTTGTCT
AATGTACAGTATTGCGTTTTGNNNNNNNNNNCTTCTTACTTCACACATTGGCTTT	TTCTTAGCGTATTGGAGTCCTTTGTCAGAGTCAGAGCACTT
AATGTACAGTATTGCGTTTTGNNNNNNNNNNTGACATTTGGATAAAGACACTGACT	TTCTTAGCGTATTGGAGTCCGTGAGCAGCACAAGACTGA
AATGTACAGTATTGCGTTTTGNNNNNNNNNNCCAAGATACAAATGAATCATGGAGAA	TTCTTAGCGTATTGGAGTCCTAATGATGCTTTCTGGCTGGAT
AATGTACAGTATTGCGTTTTGNNNNNNNNNNGATTCCATCTTAAATCCATCTTTCTCTA	TTCTTAGCGTATTGGAGTCCCCTTATTGAGACAATGCCAACAT
AATGTACAGTATTGCGTTTTGNNNNNNNNNNAAGAAGGTGTGTAAGCAAGAATG	TTCTTAGCGTATTGGAGTCCTGTTCTCATTAAAAGAGGTGTTCTTG
AATGTACAGTATTGCGTTTTGNNNNNNNNNNCCGATAGTTAACAAGTTACACTCTAG	TTCTTAGCGTATTGGAGTCCGCATCTGTACAGTGTCTATAACAAA
AATGTACAGTATTGCGTTTTGNNNNNNNNNNCAACATGCTTTTATTTTGATATTGAAGTTTA	TTCTTAGCGTATTGGAGTCCGTTGGGAGTTACATATTGGTAATGAT
AATGTACAGTATTGCGTTTTGNNNNNNNNNNCCATTACCTTTTCTCTTGATCATCC	TTCTTAGCGTATTGGAGTCCGTTGTTTAGAAAAATGCAATTTACCTAG
AATGTACAGTATTGCGTTTTGNNNNNNNNNNCTGCTCACTTTACAGCTTTACT	TTCTTAGCGTATTGGAGTCCTGTGGTGGAGGGAAGATGTTA
AATGTACAGTATTGCGTTTTGNNNNNNNNNNTACTGTCATAAATAATAGAGCCTCTAATATTTAC	TTCTTAGCGTATTGGAGTCCGGATTGCTGTTTCGAGGTCAT
AATGTACAGTATTGCGTTTTGNNNNNNNNNNTTGAAGAAGGAAGCCAGAATACA	TTCTTAGCGTATTGGAGTCCAGCTATTTTCACAATCTTTTCTTATAGACT
AATGTACAGTATTGCGTTTTGNNNNNNNNNNACCACAGCCATACAAACTATCTG	TTCTTAGCGTATTGGAGTCCTGTGTAAATATCCACCAACATACTGA
AATGTACAGTATTGCGTTTTGNNNNNNNNNNCTTCTTCAATTTTTGTTGTTTCCATG	TTCTTAGCGTATTGGAGTCCCTCTGGTTTTCTGTTGATATCTTTGA
AATGTACAGTATTGCGTTTTGNNNNNNNNNNTTCGTGTTCATATGTTCGTAGTCTA	TTCTTAGCGTATTGGAGTCCGTCAAATTTCTTACCTGACGGAAG
AATGTACAGTATTGCGTTTTGNNNNNNNNNNTGTTTATGAAGGAGTTATGTGTGTG	TTCTTAGCGTATTGGAGTCCGAACTTCATTACCAAGCAGCAT
AATGTACAGTATTGCGTTTTGNNNNNNNNNNTGGCTTTACCAAATCTGGGAA	TTCTTAGCGTATTGGAGTCCCTCTGTCTCTTAGAGATTGTAGAGC
AATGTACAGTATTGCGTTTTGNNNNNNNNNNGGCAAAGCCCTAGTAACATATGA	TTCTTAGCGTATTGGAGTCCGTAGAAGGAACCAGTTACCATGA
AATGTACAGTATTGCGTTTTGNNNNNNNNNNTGAAGTTCTTCTAGTTCAGGACAC	TTCTTAGCGTATTGGAGTCCAGAAAAGCTCCCCAATGCTTT
AATGTACAGTATTGCGTTTTGNNNNNNNNNNCAGAATTTGGGACTCTGCCATA	TTCTTAGCGTATTGGAGTCCGTAAAAGAAGTGGAAGAGATGTGTAA
AATGTACAGTATTGCGTTTTGNNNNNNNNNNTTCATAGAAGAGAAAAACAGTTGTTGT	TTCTTAGCGTATTGGAGTCCCTCCAAAATGACTGTGCGTAG
AATGTACAGTATTGCGTTTTGNNNNNNNNNNGTCCTTTGGTGAAGCTATTTATACAT	TTCTTAGCGTATTGGAGTCCAGTGATTTTAGTTTTCAGGAGCCTA
AATGTACAGTATTGCGTTTTGNNNNNNNNNNTTTCAGAAAAGAAGCCATGACATT	TTCTTAGCGTATTGGAGTCCGTCAAGAGGTAAGATGACATAGTTTT
AATGTACAGTATTGCGTTTTGNNNNNNNNNNCCTCTTCTTTATTTTCAGAGTGTCTT	TTCTTAGCGTATTGGAGTCCAATGAATGGTAGTTGCTGCTTTC
AATGTACAGTATTGCGTTTTGNNNNNNNNNNAAGCTGCACTTTAGGATAACAAAG	TTCTTAGCGTATTGGAGTCCTCTTGATCATTTGCTTGAGAATACTC
AATGTACAGTATTGCGTTTTGNNNNNNNNNNCTCTTGCTTACATGAACTCTATGTC	TTCTTAGCGTATTGGAGTCCCAGCTGGAAGAAGCACAAGTA
AATGTACAGTATTGCGTTTTGNNNNNNNNNNTTCTTGAAAGTTCTGGCCAGTA	TTCTTAGCGTATTGGAGTCCGCAGGATTTTCTAAGCACGTT
AATGTACAGTATTGCGTTTTGNNNNNNNNNNATTTTGGAGATCCTGATGGAAAAG	TTCTTAGCGTATTGGAGTCCCTTATACAGAACAATCCCAGCCTA
AATGTACAGTATTGCGTTTTGNNNNNNNNNNACTCAGAGACTCCACAGCTAA	TTCTTAGCGTATTGGAGTCCTTCAATTCTTTGGTATTGAGTATCTGAA
AATGTACAGTATTGCGTTTTGNNNNNNNNNNTCATTTTCATTTCAGCTCCCTGA	TTCTTAGCGTATTGGAGTCCAATGAAGGCATTTCTCTCATTAGC
AATGTACAGTATTGCGTTTTGNNNNNNNNNNCAGTAAAACACTAATCCAGCCAAT	TTCTTAGCGTATTGGAGTCCGGTGAACATAAAATTGTCACTTGTAG
AATGTACAGTATTGCGTTTTGNNNNNNNNNNGGGTACAGTCATGGTAATGCATT	TTCTTAGCGTATTGGAGTCCTTCATGGCTTTTGTGTTTTACCTTA
AATGTACAGTATTGCGTTTTGNNNNNNNNNNGTAACTATCTTAAGGGTTGCTCCA	TTCTTAGCGTATTGGAGTCCCTCCAGAATTTTCAAGCCAGAG
AATGTACAGTATTGCGTTTTGNNNNNNNNNNAGTATTTGTAAATATAATTTAAATTGGTTGTGT	TTCTTAGCGTATTGGAGTCCAACTGCTTATTAAGTGGAGAAGAAC
AATGTACAGTATTGCGTTTTGNNNNNNNNNNTTGTCTGAATTTTATGTTCCCTAAGG	TTCTTAGCGTATTGGAGTCCCCATTCTAGCAGCCAATTGGT
AATGTACAGTATTGCGTTTTGNNNNNNNNNNTGAAAACTACATGAAATCATCGGAAT	TTCTTAGCGTATTGGAGTCCTTTTTAATGGTAGAGAGACGGAAT
AATGTACAGTATTGCGTTTTGNNNNNNNNNNAACTGCTTTACATAAGAAGCGTTT	TTCTTAGCGTATTGGAGTCCTTCCATTTCTTAGAGGGAATGGTAT
AATGTACAGTATTGCGTTTTGNNNNNNNNNNAGCTGGAGTTGGATGAATTAGC	TTCTTAGCGTATTGGAGTCCTTTTTGTTTATTTGCATAAATCTAATAGTTCT
AATGTACAGTATTGCGTTTTGNNNNNNNNNNCAGGGTAGAATATTGGGCTGAG	TTCTTAGCGTATTGGAGTCCGGTACGTATGTTTAATCCAAATACCT
AATGTACAGTATTGCGTTTTGNNNNNNNNNNGCACTGTCTTAAAATAACTTACTTGC	TTCTTAGCGTATTGGAGTCCAAGCAGAATAACTAAAAATGTGCCTA
AATGTACAGTATTGCGTTTTGNNNNNNNNNNTGTGGTTTGATTTTCAGGTTTACTTA	TTCTTAGCGTATTGGAGTCCTAAGCATCACAAAGTGCCTCA
AATGTACAGTATTGCGTTTTGNNNNNNNNNNGGAGGCCTAGGATTTCATGAA	TTCTTAGCGTATTGGAGTCCATCAGAAGTAGGAGACCTCAGAT
AATGTACAGTATTGCGTTTTGNNNNNNNNNNTCTGCTTCTTCTGGCTACCT	TTCTTAGCGTATTGGAGTCCCCTTAATTTCCATAGTAGGGACAAC
AATGTACAGTATTGCGTTTTGNNNNNNNNNNACTTTGTTTATTATACTGGCCTTAGC	TTCTTAGCGTATTGGAGTCCCAGCAGACCAGCCAATTACT
AATGTACAGTATTGCGTTTTGNNNNNNNNNNGAACCGATTTTAGATGGCATCTTA	TTCTTAGCGTATTGGAGTCCTTGGTAAATTTACACCTCCTGCTA
AATGTACAGTATTGCGTTTTGNNNNNNNNNNGTTGGGTAGTTCCTTATGTAATGTT	TTCTTAGCGTATTGGAGTCCGGACCACACAGGAGAATATGG
AATGTACAGTATTGCGTTTTGNNNNNNNNNNCTCTACAGAGAGTAACACAGCAA	TTCTTAGCGTATTGGAGTCCGAACTAAAAATTTTCATCACTAAAACTCTAAG
AATGTACAGTATTGCGTTTTGNNNNNNNNNNGCTGTTCCTCAGTTTGTCACTAA	TTCTTAGCGTATTGGAGTCCCCTTTGCTATTCTCAGATGACTCT
AATGTACAGTATTGCGTTTTGNNNNNNNNNNACATAAAAATACTATTTCAAATGGTTCAATCTAA	TTCTTAGCGTATTGGAGTCCTGTTTTTGGTGAACTAACAGAAGTAC
AATGTACAGTATTGCGTTTTGNNNNNNNNNNAGTGCAAATAGTGTATCTGACCTAT	TTCTTAGCGTATTGGAGTCCATCAAATGCTCTTTAATGGCCTTT
AATGTACAGTATTGCGTTTTGNNNNNNNNNNGCTCACCTTAACAAGCTGTCT	TTCTTAGCGTATTGGAGTCCCAATAACCTTTAATTTTGGGTGTCAC
AATGTACAGTATTGCGTTTTGNNNNNNNNNNAGTCATTTAAAGCAGAATTTCGCTTA	TTCTTAGCGTATTGGAGTCCAGTGCCTTTCAGTGCCAAA
AATGTACAGTATTGCGTTTTGNNNNNNNNNNCCGTGTTTCTCTGCAGTAATGT	TTCTTAGCGTATTGGAGTCCTCCATGCAGAAGTAACGGAAA
AATGTACAGTATTGCGTTTTGNNNNNNNNNNCGTGATGACCTGAGACAAGAT	TTCTTAGCGTATTGGAGTCCGTCTTCATGGATGTTTGCCAAA
AATGTACAGTATTGCGTTTTGNNNNNNNNNNTCTTTTATGAGCACCATCTTCATTG	TTCTTAGCGTATTGGAGTCCAAACAACAAAGTGCTCAATCTACT
AATGTACAGTATTGCGTTTTGNNNNNNNNNNGTGTTCTTGAATGGTGCACAG	TTCTTAGCGTATTGGAGTCCAGAGATGGAATCAGTGATTTCAGAT
AATGTACAGTATTGCGTTTTGNNNNNNNNNNAGTATCTTTGACAATTACCTGATGAAAT	TTCTTAGCGTATTGGAGTCCAACAACATTCCATGATGACCAAAT
AATGTACAGTATTGCGTTTTGNNNNNNNNNNAATGTGTATATTAGTTTAATTGAACACAATATTG	TTCTTAGCGTATTGGAGTCCTCAAACCTCCTAACTTCACTGTAT
AATGTACAGTATTGCGTTTTGNNNNNNNNNNTACCAATAGAAGAAGTAGCTACACTG	TTCTTAGCGTATTGGAGTCCCCAGCCCATGTAATTTTGACATC
AATGTACAGTATTGCGTTTTGNNNNNNNNNNGCCAAAATTTTCAACCAGTTTTCC	TTCTTAGCGTATTGGAGTCCGATACACAGTCTACCTGGTAAGAAA
AATGTACAGTATTGCGTTTTGNNNNNNNNNNGATCTATATGTACAAGTTCTGCTGAC	TTCTTAGCGTATTGGAGTCCTGGTTCTACTGTTTCTAAGTATGTGA
AATGTACAGTATTGCGTTTTGNNNNNNNNNNTCTCCAGTTGGTTACATACTTGG	TTCTTAGCGTATTGGAGTCCGGACCTTCTTAAAATACTGCTCAC
AATGTACAGTATTGCGTTTTGNNNNNNNNNNCACTTACCTTCTGAAGACACCT	TTCTTAGCGTATTGGAGTCCCCGGAAGATGAAACTGAGCTT
AATGTACAGTATTGCGTTTTGNNNNNNNNNNCAGGGCAAAATCCTTCCTACT	TTCTTAGCGTATTGGAGTCCTGTATGAGCAAATTCACTTGTCC
AATGTACAGTATTGCGTTTTGNNNNNNNNNNTGACTCTAGATGCTGTGAGAAAAC	TTCTTAGCGTATTGGAGTCCACTACAAGAGAAACTGAAAGGAGT
AATGTACAGTATTGCGTTTTGNNNNNNNNNNCGGCCTCTGCTGTAAATACAA	TTCTTAGCGTATTGGAGTCCCTACTTAAAGTATGTTGGCAGGTTAA
AATGTACAGTATTGCGTTTTGNNNNNNNNNNTCCTTCTATATGATCCACTCTTTGAC	TTCTTAGCGTATTGGAGTCCCACTTGTACTAGTATGCCTTAAGAAA
AATGTACAGTATTGCGTTTTGNNNNNNNNNNGTTTAAAGGCCTTGGGAATAAGAA	TTCTTAGCGTATTGGAGTCCATTTGTTACCTGTACACATGAAGC
AATGTACAGTATTGCGTTTTGNNNNNNNNNNACCTCACTGAAACCTTTGTGTT	TTCTTAGCGTATTGGAGTCCTGCCAAAATTAATGTGCTGAACTTA
AATGTACAGTATTGCGTTTTGNNNNNNNNNNTCATATACTGAAGATCACACCCAAG	TTCTTAGCGTATTGGAGTCCCTCTTACCAATGCAACAGACTTT
AATGTACAGTATTGCGTTTTGNNNNNNNNNNAGGCCATAGACCCCAAAAATC	TTCTTAGCGTATTGGAGTCCTGATTTTGCAGAAAACAGATCTGTAT
AATGTACAGTATTGCGTTTTGNNNNNNNNNNGGGTGTTGATGATGCCTTCTA	TTCTTAGCGTATTGGAGTCCCCAGAGAACAAATTAAAAGAGTTAAGG
AATGTACAGTATTGCGTTTTGNNNNNNNNNNTGCTCATCTTTTCTTTATGTTTTCGA	TTCTTAGCGTATTGGAGTCCTGTCTACTGTTCTAGAAGGCAAA
AATGTACAGTATTGCGTTTTGNNNNNNNNNNCAGAGAGTGGAGGATGCTTTT	TTCTTAGCGTATTGGAGTCCGGCTTTCTTTGTGTATTTGCCATA
AATGTACAGTATTGCGTTTTGNNNNNNNNNNCACAGCCAGGAGTCTTTTCTT	TTCTTAGCGTATTGGAGTCCACCTATAATGGTGAATATCTTCAAATGAT
AATGTACAGTATTGCGTTTTGNNNNNNNNNNGTAGGAAATAAATGTGATTTGCCTTC	TTCTTAGCGTATTGGAGTCCTGTTGTTGAGTTGTATATAACACCTTTT
AATGTACAGTATTGCGTTTTGNNNNNNNNNNGTCTTTGCTGATGTTTCAATAAAAGG	TTCTTAGCGTATTGGAGTCCGTCCTGCACCAGTAATATGCA
AATGTACAGTATTGCGTTTTGNNNNNNNNNNAAGTTGTGGACAGGTTTTGAAAG	TTCTTAGCGTATTGGAGTCCTTATGTGTGACATGTTCTAATATAGTCAC
AATGTACAGTATTGCGTTTTGNNNNNNNNNNCATGGCATTAGCAAAGACTCAA	TTCTTAGCGTATTGGAGTCCTCTCCATCCCTCCAAGCTATC
AATGTACAGTATTGCGTTTTGNNNNNNNNNNTAATTGATGGAGAAACCTGTCTCTT	TTCTTAGCGTATTGGAGTCCTTTAAGAGGTTGGCTTCCTACTG
AATGTACAGTATTGCGTTTTGNNNNNNNNNNGACCTGCTGTGTCGAGAAT	TTCTTAGCGTATTGGAGTCCCCTCTCTGAGTGTGGAGAGAA
AATGTACAGTATTGCGTTTTGNNNNNNNNNNCCTGCTGAAAATGACTGAATATAAAC	TTCTTAGCGTATTGGAGTCCGGTCTTGAGCACACTTGAGG
AATGTACAGTATTGCGTTTTGNNNNNNNNNNGTCCACAAAATGATTCTGAATTAGC	TTCTTAGCGTATTGGAGTCCTGCGTGAGTGTGGATATGTG
AATGTACAGTATTGCGTTTTGNNNNNNNNNNCTGTCTACACCCACAGATGAC	TTCTTAGCGTATTGGAGTCCGCCCTACATCACAGGAGGAA
AATGTACAGTATTGCGTTTTGNNNNNNNNNNCTGGCCGAGTAGGAGAACT	TTCTTAGCGTATTGGAGTCCTTTGGCTATCAGTGTAGTCTGG
AATGTACAGTATTGCGTTTTGNNNNNNNNNNCGGAGACTGACACCAGGTA	TTCTTAGCGTATTGGAGTCCCTGGGCGTGGTCATGTA
AATGTACAGTATTGCGTTTTGNNNNNNNNNNGGGCCGTGAACTCCTCAT	TTCTTAGCGTATTGGAGTCCGCTTCTCATGGTCCTGGTT
AATGTACAGTATTGCGTTTTGNNNNNNNNNNAGGACGCCAAGGAGATCAT	TTCTTAGCGTATTGGAGTCCGACGGTGCCACCATGAA
AATGTACAGTATTGCGTTTTGNNNNNNNNNNCACACGATACCGGCAAAGA	TTCTTAGCGTATTGGAGTCCTCAGGTGTGCCGCAAAA
AATGTACAGTATTGCGTTTTGNNNNNNNNNNCCCGAGGCCAAGTCCTT	TTCTTAGCGTATTGGAGTCCGCTTCTATGGCGCTGAGAT
AATGTACAGTATTGCGTTTTGNNNNNNNNNNCTTCTTGAGCAGCCCTGAA	TTCTTAGCGTATTGGAGTCCTTCTCCGAGTGCAGGTAGT
AATGTACAGTATTGCGTTTTGNNNNNNNNNNCCGGACACCCCTTGATG	TTCTTAGCGTATTGGAGTCCCCTGAAGTACTCTTTCCAGACC
AATGTACAGTATTGCGTTTTGNNNNNNNNNNAGAGAGGACACAGCATTGC	TTCTTAGCGTATTGGAGTCCCGTTGGCGTACTCCATGAC
AATGTACAGTATTGCGTTTTGNNNNNNNNNNGACCTGAGGCCACCTTTC	TTCTTAGCGTATTGGAGTCCTCACCCAGCCCTGCTTTA
AATGTACAGTATTGCGTTTTGNNNNNNNNNNCATGAGGTTCTCCAGCTAGG	TTCTTAGCGTATTGGAGTCCGGGTGCCTGGAGTTCTG
AATGTACAGTATTGCGTTTTGNNNNNNNNNNGAGACCCGGTCTGAGAAAC	TTCTTAGCGTATTGGAGTCCGCAAGGTGATCCTGGTGAA
AATGTACAGTATTGCGTTTTGNNNNNNNNNNTCTGGTGCCATGGAGAGTAG	TTCTTAGCGTATTGGAGTCCGCCACGATGACTTCCTTCTTG
AATGTACAGTATTGCGTTTTGNNNNNNNNNNCAGGCGACGTGGTATCAAG	TTCTTAGCGTATTGGAGTCCCACCAGGTGTGAAGTGGAC
AATGTACAGTATTGCGTTTTGNNNNNNNNNNCCCAGGAGTCGCTACCT	TTCTTAGCGTATTGGAGTCCCAGGCACAGGCAGAAGT
AATGTACAGTATTGCGTTTTGNNNNNNNNNNGCCATGAAGATCCTCAAGAAGG	TTCTTAGCGTATTGGAGTCCGGAGCTCCTGATCTGGTACA
AATGTACAGTATTGCGTTTTGNNNNNNNNNNCCACCTCGTCCTGTAAAGC	TTCTTAGCGTATTGGAGTCCCCCCGTGTCCCTCCTAAG
AATGTACAGTATTGCGTTTTGNNNNNNNNNNCCCATAGACCATGAACGAGTT	TTCTTAGCGTATTGGAGTCCCTGGTGGGTGGTATGCAAG
AATGTACAGTATTGCGTTTTGNNNNNNNNNNGCCCAGCAGCTTCAGGTA	TTCTTAGCGTATTGGAGTCCGACACCTAGCCACATCTGG
AATGTACAGTATTGCGTTTTGNNNNNNNNNNGCTGACGGCCTCAAGAA	TTCTTAGCGTATTGGAGTCCGGCCTCGATGCTGGAAT
AATGTACAGTATTGCGTTTTGNNNNNNNNNNTCTTCAGCCCCTGAGTTGT	TTCTTAGCGTATTGGAGTCCCCCAAATCTGAATCCCGAGA
AATGTACAGTATTGCGTTTTGNNNNNNNNNNCCGGCCCAACACCTTCA	TTCTTAGCGTATTGGAGTCCGTCTGACGGGTAGAGTGTG
AATGTACAGTATTGCGTTTTGNNNNNNNNNNTCGATGACAGTGGTCCACT	TTCTTAGCGTATTGGAGTCCCTTCCTTTGCTTCTCCCAGA
AATGTACAGTATTGCGTTTTGNNNNNNNNNNCACTCACTCACACCTCTCAG	TTCTTAGCGTATTGGAGTCCCAAGGGTTCAAAGACCCAAAAC
AATGTACAGTATTGCGTTTTGNNNNNNNNNNCAGCACGTACACCCTGAG	TTCTTAGCGTATTGGAGTCCCTCATGTGATGTCATCTCTCCT
AATGTACAGTATTGCGTTTTGNNNNNNNNNNCGGCCACGCTACTTCCT	TTCTTAGCGTATTGGAGTCCAGAATGGAATCCTATGGCTTTCC
AATGTACAGTATTGCGTTTTGNNNNNNNNNNCCTCACGTTGGTCCACAT	TTCTTAGCGTATTGGAGTCCTGAACCATCTTTTAACTCAGGTACT
AATGTACAGTATTGCGTTTTGNNNNNNNNNNGGCAGCGGGTACTAACC	TTCTTAGCGTATTGGAGTCCAAGCTATGATGTTCCTTAGATTAGGT
AATGTACAGTATTGCGTTTTGNNNNNNNNNNCCAAAAAGGGTCAGTCTACCT	TTCTTAGCGTATTGGAGTCCGCTAACTAACTTCAGAACACCAAC
AATGTACAGTATTGCGTTTTGNNNNNNNNNNGGGAACAAGAAGTGGAGAATGT	TTCTTAGCGTATTGGAGTCCGAAACTTTCCACTTGATAAGAGGTC
AATGTACAGTATTGCGTTTTGNNNNNNNNNNAGATGTTCCGAGAGCTGAATG	TTCTTAGCGTATTGGAGTCCGAGGAAGAGAATCTCCGCAAG
AATGTACAGTATTGCGTTTTGNNNNNNNNNNCCTGGGCATCCTTGAGTTC	TTCTTAGCGTATTGGAGTCCGCTTCTTGTCCTGCTTGCTTA
AATGTACAGTATTGCGTTTTGNNNNNNNNNNTTGTTAAAGAGAGCATGAAAATGGT	TTCTTAGCGTATTGGAGTCCTTCCTTACTGCCTCTTGCTTC
AATGTACAGTATTGCGTTTTGNNNNNNNNNNAGTAGCATCTGTATCAGGCAAAG	TTCTTAGCGTATTGGAGTCCTGGAAGAAATCGGTAAGAGGTG
AATGTACAGTATTGCGTTTTGNNNNNNNNNNCAGATTCACTTTTATCACCTTTCCT	TTCTTAGCGTATTGGAGTCCCGCACTGGCCTCATCTTG
AATGTACAGTATTGCGTTTTGNNNNNNNNNNGGAAAGAGGCAAGGAAAGGT	TTCTTAGCGTATTGGAGTCCCCACTGACAACCACCCTTAAC
AATGTACAGTATTGCGTTTTGNNNNNNNNNNGGGACGGAACAGCTTTGAG	TTCTTAGCGTATTGGAGTCCATTCCTCACTGATTGCTCTTAGG
AATGTACAGTATTGCGTTTTGNNNNNNNNNNGGTGAGGCTCCCCTTTCT	TTCTTAGCGTATTGGAGTCCCTCGGATAAGATGCTGAGGAG
AATGTACAGTATTGCGTTTTGNNNNNNNNNNTGTAACAGTTCCTGCATGGG	TTCTTAGCGTATTGGAGTCCGTCTCCTTCCTCTTCCTACAGT
AATGTACAGTATTGCGTTTTGNNNNNNNNNNGCTCCTGACCTGGAGTCT	TTCTTAGCGTATTGGAGTCCGCAGGTCTTGGCCAGTT
AATGTACAGTATTGCGTTTTGNNNNNNNNNNCCGAGTGGAAGGAAATTTGC	TTCTTAGCGTATTGGAGTCCGCATTGAAGTCTCATGGAAGC
AATGTACAGTATTGCGTTTTGNNNNNNNNNNCAGAGACCCCAGTTGCAAA	TTCTTAGCGTATTGGAGTCCCCAGATGAAGCTCCCAGAATG
AATGTACAGTATTGCGTTTTGNNNNNNNNNNGCGCCATGGCCATCTAC	TTCTTAGCGTATTGGAGTCCGCTGCCCTGGTAGGTTTTC
AATGTACAGTATTGCGTTTTGNNNNNNNNNNTCATGTGCTGTGACTGCTT	TTCTTAGCGTATTGGAGTCCCCTCTGACTGCTCTTTTCACC
AATGTACAGTATTGCGTTTTGNNNNNNNNNNGCCGTCTTCCAGTTGCTTTAT	TTCTTAGCGTATTGGAGTCCCGAAAATTCCATGGGACTGACT
AATGTACAGTATTGCGTTTTGNNNNNNNNNNTGTCCCTTCCCAGAAAACCTA	TTCTTAGCGTATTGGAGTCCTTCCCACAGGTCTCTGCTA
AATGTACAGTATTGCGTTTTGNNNNNNNNNNCTGTCCCAGAATGCAAGAAG	TTCTTAGCGTATTGGAGTCCGGAAGTGTCTCATGCTGGATC
AATGTACAGTATTGCGTTTTGNNNNNNNNNNCCCCGGACGATATTGAACAA	TTCTTAGCGTATTGGAGTCCCCAAGAGTCCAGGTACCTCTT
AATGTACAGTATTGCGTTTTGNNNNNNNNNNTTCATCTGGACCTGGGTCTT	TTCTTAGCGTATTGGAGTCCGACACTCGCTCAGCTTCTT
AATGTACAGTATTGCGTTTTGNNNNNNNNNNGGGACTGTAGATGGGTGAAAAG	TTCTTAGCGTATTGGAGTCCCCCCACTCTAGTTTCATCCAG
AATGTACAGTATTGCGTTTTGNNNNNNNNNNAGCCGCAGTCAGATCCTAG	TTCTTAGCGTATTGGAGTCCAGTCCTGTGTCCTGAAGGAG
AATGTACAGTATTGCGTTTTGNNNNNNNNNNCCAATGGATCCACTCACAGTT	TTCTTAGCGTATTGGAGTCCATTTTCCACCATCAGCCTGAT
AATGTACAGTATTGCGTTTTGNNNNNNNNNNTCCTCAAATCTGTGCCACAAT	TTCTTAGCGTATTGGAGTCCCCACCTTGAGCACCAGTTT
AATGTACAGTATTGCGTTTTGNNNNNNNNNNGACACCCCGTTCTGATTCTG	TTCTTAGCGTATTGGAGTCCGAGTGGCAGCTGACATGTT
AATGTACAGTATTGCGTTTTGNNNNNNNNNNACCTCTGCAGCTCCATGTTA	TTCTTAGCGTATTGGAGTCCGACAAGGTTCAGTCCCTAACG
AATGTACAGTATTGCGTTTTGNNNNNNNNNNGGATGCGTCCACCAAGAA	TTCTTAGCGTATTGGAGTCCAAAACGCATTATAGACCACATCTG
AATGTACAGTATTGCGTTTTGNNNNNNNNNNAGTTGAAGTTGCCGTCAGAAA	TTCTTAGCGTATTGGAGTCCGCCTCAGCCCATCTTCTTC
AATGTACAGTATTGCGTTTTGNNNNNNNNNNCCTCTCTCCTGCAGGATGAT	TTCTTAGCGTATTGGAGTCCGCCTCCTCTCCTACTTTGG
AATGTACAGTATTGCGTTTTGNNNNNNNNNNCAGGTCCTCACAGATCTGAG	TTCTTAGCGTATTGGAGTCCCCAAGGAAGAGAAGTGAGTGT
AATGTACAGTATTGCGTTTTGNNNNNNNNNNCTTGAGGAGTCTCACCCAAC	TTCTTAGCGTATTGGAGTCCTTCGCTGACTGCCAATATGAA
AATGTACAGTATTGCGTTTTGNNNNNNNNNNGTTGGGCTGGATCCAAGAC	TTCTTAGCGTATTGGAGTCCCCACAAGGGAAGTGACGTA
AATGTACAGTATTGCGTTTTGNNNNNNNNNNTCACTGAAGCGACTGATGTC	TTCTTAGCGTATTGGAGTCCGTACGGCTCCTGGTTTACAG
AATGTACAGTATTGCGTTTTGNNNNNNNNNNCTCCCAGAAAAATGCCATAATTTATG	TTCTTAGCGTATTGGAGTCCCCCACAGCTGCAGAGATCT
AATGTACAGTATTGCGTTTTGNNNNNNNNNNGTGGGAATGTCAATTACGGCTA	TTCTTAGCGTATTGGAGTCCGTTGGACTGAGAGAATGCCATA
AATGTACAGTATTGCGTTTTGNNNNNNNNNNTCTTGCTTTTCAGAATGGTATCCT	TTCTTAGCGTATTGGAGTCCATATGGTCCACTTGTGGAAGAG
AATGTACAGTATTGCGTTTTGNNNNNNNNNNGCTGGAGGGAAGCTGTACT	TTCTTAGCGTATTGGAGTCCGACCATATTCTATCGGCAAAGC
AATGTACAGTATTGCGTTTTGNNNNNNNNNNGTCTCCCAGTTGCAACGTTA	TTCTTAGCGTATTGGAGTCCAATGTGCTTCTTCTTTTAGATACCG
AATGTACAGTATTGCGTTTTGNNNNNNNNNNTGGGCTTGTTTCTGGATCC	TTCTTAGCGTATTGGAGTCCGTTGCCAGCACTGAGTCAT
AATGTACAGTATTGCGTTTTGNNNNNNNNNNGTCTCTCAACAGGCAAAACG	TTCTTAGCGTATTGGAGTCCCTTTTCTCTTGGATATATGCCATACC
AATGTACAGTATTGCGTTTTGNNNNNNNNNNTAGGGACTCGAACAGAGATCTC	TTCTTAGCGTATTGGAGTCCTGGTGACAAACTCCAGAACTT
AATGTACAGTATTGCGTTTTGNNNNNNNNNNGTTTAGATAACATCATCTCTAAGGTATCTTC	TTCTTAGCGTATTGGAGTCCCAGGGCGAGCTACTATAGAAAG
AATGTACAGTATTGCGTTTTGNNNNNNNNNNAGTAAATGTTGACCAAAGGGAGAA	TTCTTAGCGTATTGGAGTCCATGGCTGACTTACCATGTGTC
AATGTACAGTATTGCGTTTTGNNNNNNNNNNGTTCGCACCCTCAACGTAT	TTCTTAGCGTATTGGAGTCCTGCCAGAAACTGCCTCTTG
AATGTACAGTATTGCGTTTTGNNNNNNNNNNTTAGTAACTAGCAGAAGTGTTCCTAA	TTCTTAGCGTATTGGAGTCCGGTGAGGCAGTCTTTACTCAC
AATGTACAGTATTGCGTTTTGNNNNNNNNNNTGTCTATATCCATCTCCATGTCCT	TTCTTAGCGTATTGGAGTCCGCCATGCTGGACCTTCT
AATGTACAGTATTGCGTTTTGNNNNNNNNNNCCAGGAGCACCACCTTATG	TTCTTAGCGTATTGGAGTCCGTGGATGAAGTGGTTTTCCTC
AATGTACAGTATTGCGTTTTGNNNNNNNNNNTGCCATCTCCAGATCCTAGTTT	TTCTTAGCGTATTGGAGTCCATTCAACCACCAGAACATTGTTC
AATGTACAGTATTGCGTTTTGNNNNNNNNNNGCCACACCCCATTCTTGAG	TTCTTAGCGTATTGGAGTCCCTCTCGGAGGAAGGACTTGA
AATGTACAGTATTGCGTTTTGNNNNNNNNNNCCTAGGGATAAAATTAGGAAATGCAT	TTCTTAGCGTATTGGAGTCCCCTGAAGTGTGCTCTGAACAG
AATGTACAGTATTGCGTTTTGNNNNNNNNNNGCGACAGGATGACAGGAAG	TTCTTAGCGTATTGGAGTCCGGTGTCTCTCTGTGGCTTTAC
AATGTACAGTATTGCGTTTTGNNNNNNNNNNGATTTCCCTCCTCTCACTGAC	TTCTTAGCGTATTGGAGTCCGACTCTGTCTCCTCTTGTCTTC
AATGTACAGTATTGCGTTTTGNNNNNNNNNNAACAACTGCAGCAAAGACTG	TTCTTAGCGTATTGGAGTCCTGCAGAGCCCTGAGTACAA
AATGTACAGTATTGCGTTTTGNNNNNNNNNNTCAGCTCAGTTAATTTTGGTTACATC	TTCTTAGCGTATTGGAGTCCGGAGGTCTTGCCAGCAAAG
AATGTACAGTATTGCGTTTTGNNNNNNNNNNCGATCTGTTAGAAACCTCTCCAG	TTCTTAGCGTATTGGAGTCCGCCTGTGTAGTGCTTCAAGG
AATGTACAGTATTGCGTTTTGNNNNNNNNNNCTGTAGGCTGCAGTTCTCAG	TTCTTAGCGTATTGGAGTCCCCTGAGACACTATTCAGTCCTG
AATGTACAGTATTGCGTTTTGNNNNNNNNNNAAGGGCAGGCTCAAGAGT	TTCTTAGCGTATTGGAGTCCCCTGGTGTGGTTGTCAATACC
AATGTACAGTATTGCGTTTTGNNNNNNNNNNCGAATGAGGGTGATGTTTTTCC	TTCTTAGCGTATTGGAGTCCCAGAAACCATTTGTGGTCATGG
AATGTACAGTATTGCGTTTTGNNNNNNNNNNCACCCACCTGCAGTGTAC	TTCTTAGCGTATTGGAGTCCTCCCTCCTTGTCACTAGTGAT
AATGTACAGTATTGCGTTTTGNNNNNNNNNNGCTTGCTCAGCTTGTACTC	TTCTTAGCGTATTGGAGTCCATGTGACATTCGTCTACCTCAC
AATGTACAGTATTGCGTTTTGNNNNNNNNNNCTCTCGCTGATCCTCTCTGT	TTCTTAGCGTATTGGAGTCCGCAATGCAGCCTCAAACAATG
AATGTACAGTATTGCGTTTTGNNNNNNNNNNTGTGCACTCACCAATCATGAT	TTCTTAGCGTATTGGAGTCCCCCATCTTCCCCATCCATT
AATGTACAGTATTGCGTTTTGNNNNNNNNNNATGTCACATGGACCCTGAAAG	TTCTTAGCGTATTGGAGTCCCCCAGGCCATGAAGAAGTG
AATGTACAGTATTGCGTTTTGNNNNNNNNNNGTCACAGAAGCAGATGACCTT	TTCTTAGCGTATTGGAGTCCTCCGAAACCCCCTCTTGT
AATGTACAGTATTGCGTTTTGNNNNNNNNNNACCTGGAGACATAGTACTGAGG	TTCTTAGCGTATTGGAGTCCGTCCTGCATCCTGCTTCTC
AATGTACAGTATTGCGTTTTGNNNNNNNNNNCTGACCTAAGCAAGTTTGTTCTG	TTCTTAGCGTATTGGAGTCCCCTGGTCAGATGAAGGATGGA
AATGTACAGTATTGCGTTTTGNNNNNNNNNNCCCCTAACTTTGGCCAGAG	TTCTTAGCGTATTGGAGTCCCCTCCGGCTGCAATGAT
AATGTACAGTATTGCGTTTTGNNNNNNNNNNAGGGAGTGACACCTTGAACA	TTCTTAGCGTATTGGAGTCCGTTAATCCAGAAAGTCTGCATTGG
AATGTACAGTATTGCGTTTTGNNNNNNNNNNCGCAGGTTCCCTATCTCTTC	TTCTTAGCGTATTGGAGTCCGCTTCTGTTCACACGGATTTC
AATGTACAGTATTGCGTTTTGNNNNNNNNNNGGCCCAGAGCAAGGAAGT	TTCTTAGCGTATTGGAGTCCGGCATCTTCAACCTGGAGA
AATGTACAGTATTGCGTTTTGNNNNNNNNNNAATTGCCGTTTAGCCCTAGAA	TTCTTAGCGTATTGGAGTCCCCAACCAGGATGTACAGCATG
AATGTACAGTATTGCGTTTTGNNNNNNNNNNGTTGAATTTACCAGAGCTTAGGG	TTCTTAGCGTATTGGAGTCCACGATGGCGATGTGCTTAG
AATGTACAGTATTGCGTTTTGNNNNNNNNNNAGGAACCTGGTGGAAATCTG	TTCTTAGCGTATTGGAGTCCGCAAGACTCCAGGCTTCTT
AATGTACAGTATTGCGTTTTGNNNNNNNNNNCAAAGTGGAGAACTCTGGTTTG	TTCTTAGCGTATTGGAGTCCCCTCTTGTGCCACAGTTCATT
AATGTACAGTATTGCGTTTTGNNNNNNNNNNGAGGGTGTTGAGTGTTGGT	TTCTTAGCGTATTGGAGTCCGCCCCACATGTGGTGAA
AATGTACAGTATTGCGTTTTGNNNNNNNNNNCCAACGTTCTTTGTCCCATTG	TTCTTAGCGTATTGGAGTCCAAATCAACCCTCACCTAACTCAG
AATGTACAGTATTGCGTTTTGNNNNNNNNNNGGACCGCATCATGGTGTTC	TTCTTAGCGTATTGGAGTCCGAGACAGTCAGGCTTAGGC
AATGTACAGTATTGCGTTTTGNNNNNNNNNNCGCCTACCAGAACTCCAAC	TTCTTAGCGTATTGGAGTCCTGCTGAATCCTAAGACAAGACC
AATGTACAGTATTGCGTTTTGNNNNNNNNNNCAGATCTGGATGCCTTTCAGG	TTCTTAGCGTATTGGAGTCCCTGATAGAGGAGAAGGGTATTGG
AATGTACAGTATTGCGTTTTGNNNNNNNNNNCATGGAGCAGATATCTCAGAGG	TTCTTAGCGTATTGGAGTCCGCTCATTCGTGGAGTCTTGAG
AATGTACAGTATTGCGTTTTGNNNNNNNNNNGTCTGTCTTGGTGAATTTTCCC	TTCTTAGCGTATTGGAGTCCTTCTCCACTAGCACCAAGGA
AATGTACAGTATTGCGTTTTGNNNNNNNNNNGACAAGGATCCAGAGCCATC	TTCTTAGCGTATTGGAGTCCTCTTTTCCTCTCTCCTAGACCAT
AATGTACAGTATTGCGTTTTGNNNNNNNNNNCCAGGCTGATGGAGATATTGT	TTCTTAGCGTATTGGAGTCCTGGTCACTGTAGCACTTTCAG
AATGTACAGTATTGCGTTTTGNNNNNNNNNNGTGGAGAACAAAACCGGGAA	TTCTTAGCGTATTGGAGTCCTGCAACTTTGAAGATGGCTTC
AATGTACAGTATTGCGTTTTGNNNNNNNNNNCTACCTGTCAGACACATCGAG	TTCTTAGCGTATTGGAGTCCTGGAACCGGGCATCCTTTA
AATGTACAGTATTGCGTTTTGNNNNNNNNNNTGAAACTTCAGTGGAGAATTCCAG	TTCTTAGCGTATTGGAGTCCGTGTGCTCTCCAGGAACAT
AATGTACAGTATTGCGTTTTGNNNNNNNNNNGGGAGGAGAAATTAGAGAACTAGAG	TTCTTAGCGTATTGGAGTCCCCAACAAGTGAAGGAGCTCT
AATGTACAGTATTGCGTTTTGNNNNNNNNNNCCCTAGGCTAGATAAGAACTGTG	TTCTTAGCGTATTGGAGTCCGCCCTGGAATACATCTCCAGT
AATGTACAGTATTGCGTTTTGNNNNNNNNNNATGTGGGCATGAAGATGGG	TTCTTAGCGTATTGGAGTCCCCTTCACTGCAGTTCTTCAGG
AATGTACAGTATTGCGTTTTGNNNNNNNNNNTGAAAATGATGGTGCCTCTCT	TTCTTAGCGTATTGGAGTCCGACCCTGTCCACATGTTAGG
AATGTACAGTATTGCGTTTTGNNNNNNNNNNGCACATCTGGCTCTCATCTTC	TTCTTAGCGTATTGGAGTCCACCTGGTATAAAATCAATTTTGGACAT
AATGTACAGTATTGCGTTTTGNNNNNNNNNNGGGCAGGATAATGCTGTCC	TTCTTAGCGTATTGGAGTCCCTGACTCCAAGCACACCAT
AATGTACAGTATTGCGTTTTGNNNNNNNNNNACACATCTAACACAATAGGCTACC	TTCTTAGCGTATTGGAGTCCCTCACTGCTGCTCCTCAT
AATGTACAGTATTGCGTTTTGNNNNNNNNNNGCTTTTCTCCTCTGTTTTCCAATG	TTCTTAGCGTATTGGAGTCCCCAGATGGACTTGCTGGAT
AATGTACAGTATTGCGTTTTGNNNNNNNNNNGGCCACTCGAAATGGGTTG	TTCTTAGCGTATTGGAGTCCGCATCTCCTTAGAACGCTCTG
AATGTACAGTATTGCGTTTTGNNNNNNNNNNCAGCCCTCTGGAAGGTACA	TTCTTAGCGTATTGGAGTCCCTGAAAAGTCACGTTTGGGAAAT
AATGTACAGTATTGCGTTTTGNNNNNNNNNNGTGGGCATCAGGAGGATCT	TTCTTAGCGTATTGGAGTCCTGCCTTCTCCTTCTCCTGATT
AATGTACAGTATTGCGTTTTGNNNNNNNNNNTGGTCTTACCTGAACACATCTG	TTCTTAGCGTATTGGAGTCCCCTGATGCCCGAGAAGAA
AATGTACAGTATTGCGTTTTGNNNNNNNNNNAGTGAAGTCTCATCATTTCAAACAG	TTCTTAGCGTATTGGAGTCCGTCCCGAAGATCTGGAAGAG
AATGTACAGTATTGCGTTTTGNNNNNNNNNNGGTCTGGAGTGCAGCTTTG	TTCTTAGCGTATTGGAGTCCCGCCTGCAGAGGAAGAGT
AATGTACAGTATTGCGTTTTGNNNNNNNNNNGCTCTGGTTCCTGAGGTCAT	TTCTTAGCGTATTGGAGTCCCCACCGCACGTTCAGAA
AATGTACAGTATTGCGTTTTGNNNNNNNNNNTCCTTATTATGAGATAGTGACAGTGT	TTCTTAGCGTATTGGAGTCCACTTTACTATGTCTCAGTGGATGG
AATGTACAGTATTGCGTTTTGNNNNNNNNNNCAATGTGACTAAAAACACTAAATCCC	TTCTTAGCGTATTGGAGTCCCTGCCCCAGCTGTAATAGG
AATGTACAGTATTGCGTTTTGNNNNNNNNNNGGGCTGCTCCAGTTCAA	TTCTTAGCGTATTGGAGTCCGCTCATGCAGGATTTCTGGTT
AATGTACAGTATTGCGTTTTGNNNNNNNNNNGGCGCAGTCCAGAGCTA	TTCTTAGCGTATTGGAGTCCGTGCAGTCAAGTTTCCACAAC
AATGTACAGTATTGCGTTTTGNNNNNNNNNNCTCACAATCCCTGCAGCTAC	TTCTTAGCGTATTGGAGTCCGAGACAGAGATACACTGACTGT
AATGTACAGTATTGCGTTTTGNNNNNNNNNNAGTTTCACTTTCCTGTCATCTGTA	TTCTTAGCGTATTGGAGTCCCCCTCGCTTCCAATGAATCTC
AATGTACAGTATTGCGTTTTGNNNNNNNNNNGATTTTTATCTTAGATTTACTTACAAATTAAGCA	TTCTTAGCGTATTGGAGTCCGTCCCACACCCTTAAGAGAAG
AATGTACAGTATTGCGTTTTGNNNNNNNNNNCCTGGCAGTTGGATAATCATTT	TTCTTAGCGTATTGGAGTCCAAAAAGCCTGGTGAGACTTTC
AATGTACAGTATTGCGTTTTGNNNNNNNNNNCTTAAAAGGCTTGCTTACCATACA	TTCTTAGCGTATTGGAGTCCGTTAACGCGGTAGCAGTAGAA
AATGTACAGTATTGCGTTTTGNNNNNNNNNNCATCACCTCCATCTGTGAGAA	TTCTTAGCGTATTGGAGTCCACCACTGGGAGTTGCCATA
AATGTACAGTATTGCGTTTTGNNNNNNNNNNTTTTTCCTTCATAATGCACTTTGG	TTCTTAGCGTATTGGAGTCCCTGCTTCAGCTTGGCCTTA
AATGTACAGTATTGCGTTTTGNNNNNNNNNNCATGACTTTATTCTGGAAGATGCT	TTCTTAGCGTATTGGAGTCCAACAACATCAACCACAACACAG
AATGTACAGTATTGCGTTTTGNNNNNNNNNNGACACTGCAGACCAAGGATAC	TTCTTAGCGTATTGGAGTCCAGGAACTGGAGTATGTTCTCAT
AATGTACAGTATTGCGTTTTGNNNNNNNNNNCAACTCCTTCTCTCCTTGTTTTG	TTCTTAGCGTATTGGAGTCCACAGTGGCAGTCAAGATCTTT
AATGTACAGTATTGCGTTTTGNNNNNNNNNNGATGTCAGAGCGGTCATCTT	TTCTTAGCGTATTGGAGTCCCACTGTGGAGGTGAGCAAT
AATGTACAGTATTGCGTTTTGNNNNNNNNNNCGAGCACTGTGCCATCATC	TTCTTAGCGTATTGGAGTCCACGCGGCATGTCATCAG
AATGTACAGTATTGCGTTTTGNNNNNNNNNNAGGCATACTCCTCATAGGGAA	TTCTTAGCGTATTGGAGTCCCTAACTTACCTGCCCACTGTTA
AATGTACAGTATTGCGTTTTGNNNNNNNNNNTGAAGCAGAACACTTCAGAGC	TTCTTAGCGTATTGGAGTCCGACCCTACTCTGTCTGTGGAT
AATGTACAGTATTGCGTTTTGNNNNNNNNNNCGGTGATCAGCCAGTATTGTT	TTCTTAGCGTATTGGAGTCCCCAGAGCCATGGAGTAGACAT
AATGTACAGTATTGCGTTTTGNNNNNNNNNNGGAGCGGAAGACGGAGTT	TTCTTAGCGTATTGGAGTCCATGGCTCCAGAAGTCCTAGAA
AATGTACAGTATTGCGTTTTGNNNNNNNNNNCACACAGGCAGCAGGTTAG	TTCTTAGCGTATTGGAGTCCCCAGAAGCTGGGAATTTCTGG
AATGTACAGTATTGCGTTTTGNNNNNNNNNNGGGACCTCAAGAGCTCCAA	TTCTTAGCGTATTGGAGTCCCATGAAGGACAACGTGTTGAG
AATGTACAGTATTGCGTTTTGNNNNNNNNNNGTTTGAGATAAGAGCCAGGAGAT	TTCTTAGCGTATTGGAGTCCAGCTCACTGAAGCGTTCTG
AATGTACAGTATTGCGTTTTGNNNNNNNNNNTGGAATTAAATGATGGGCCTCA	TTCTTAGCGTATTGGAGTCCCATCCAGATGGTGTGTGAGAC
AATGTACAGTATTGCGTTTTGNNNNNNNNNNCCACTACACAATGATGCTGGT	TTCTTAGCGTATTGGAGTCCGCAGCCTCTTTGGACATGG
AATGTACAGTATTGCGTTTTGNNNNNNNNNNTTCTCAGTGACCCTGTGTTTG	TTCTTAGCGTATTGGAGTCCAACCATACATCTAATTCCTTAAAGTAGTT
AATGTACAGTATTGCGTTTTGNNNNNNNNNNCTCAGATTTAAGCTCAATATTCCAGA	TTCTTAGCGTATTGGAGTCCAAGATTCATCTTGAAGAAGTTGATGG
AATGTACAGTATTGCGTTTTGNNNNNNNNNNATGGTGCCCTTTGGATCTC	TTCTTAGCGTATTGGAGTCCTGAGGCTACATTAATAACCATAAAGC
AATGTACAGTATTGCGTTTTGNNNNNNNNNNGCCGTCTTCAGGAATCTTCTC	TTCTTAGCGTATTGGAGTCCGTATCATACCAATTTCTCGATTGAGG
AATGTACAGTATTGCGTTTTGNNNNNNNNNNCCCAGTGTGTGGCAGAA	TTCTTAGCGTATTGGAGTCCGTGACCTTCGGCTTTTTCAAC
AATGTACAGTATTGCGTTTTGNNNNNNNNNNAGTCACTATCATTCCATTTGGTAGT	TTCTTAGCGTATTGGAGTCCACAGCTTCTTTACAAACGTTCAG
AATGTACAGTATTGCGTTTTGNNNNNNNNNNTGCCCCCAAGAATCCTAGTAG	TTCTTAGCGTATTGGAGTCCTGGTTAAAGATCCAGAAGTACAGG
AATGTACAGTATTGCGTTTTGNNNNNNNNNNGTCACAAAGTCGTCTTGTTTCAT	TTCTTAGCGTATTGGAGTCCGGTAGAAGACTGCACTATAGTAATGA
AATGTACAGTATTGCGTTTTGNNNNNNNNNNACATTTTCGTAAGTGTTACTCAAGAA	TTCTTAGCGTATTGGAGTCCAGATGGTGATTGCATCTAATGTTTT
AATGTACAGTATTGCGTTTTGNNNNNNNNNNACAGTTAAGCTTTATGGTTATTTGCA	TTCTTAGCGTATTGGAGTCCACACTTTTAAAATATACTTGCCCTGA
AATGTACAGTATTGCGTTTTGNNNNNNNNNNAAACATGTTCATGCTGTGTATGTAA	TTCTTAGCGTATTGGAGTCCAAAAACTCGAAGTATGTTGCTATCC
AATGTACAGTATTGCGTTTTGNNNNNNNNNNGCTTTGGCAATTCTGGTGAAG	TTCTTAGCGTATTGGAGTCCCCTGGGCGAGAGTGAGATT
AATGTACAGTATTGCGTTTTGNNNNNNNNNNTCTTAGGGACCTCAATTCACCT	TTCTTAGCGTATTGGAGTCCTTAAAATGAAAAACCTTACAGGAAATGG
AATGTACAGTATTGCGTTTTGNNNNNNNNNNGCTTCAGCAATTACTTGTTCTGG	TTCTTAGCGTATTGGAGTCCGAGTGCACTATTTATAACCCAAAGG
AATGTACAGTATTGCGTTTTGNNNNNNNNNNAATGACAAGCAGAAGTATACTCTGA	TTCTTAGCGTATTGGAGTCCGCATTTCCACAGCTACACCAT
AATGTACAGTATTGCGTTTTGNNNNNNNNNNAACTTGTTACTCACCTTATACTGACT	TTCTTAGCGTATTGGAGTCCAACATACTACAGGTCAACAGATTACT
AATGTACAGTATTGCGTTTTGNNNNNNNNNNTGGATGTGATGAATACTTCCTAGAA	TTCTTAGCGTATTGGAGTCCGCATATGTGTATGTTGAGTGTATACA
AATGTACAGTATTGCGTTTTGNNNNNNNNNNATAAGATGGCATTGTAAAACAGTCC	TTCTTAGCGTATTGGAGTCCTTTTATGGATCATACTGCTAAACACTAA
AATGTACAGTATTGCGTTTTGNNNNNNNNNNCCCAATTTGATGTTGATGGCTA	TTCTTAGCGTATTGGAGTCCCTTCGTGATTTGTAGGAGTCATTT
AATGTACAGTATTGCGTTTTGNNNNNNNNNNTAAGCATCAGCATTTGACTTTACC	TTCTTAGCGTATTGGAGTCCTCAGCGGTATAATCAGGAGTTTT
AATGTACAGTATTGCGTTTTGNNNNNNNNNNTCAGAATAAAAATTCTTTGTGCAACC	TTCTTAGCGTATTGGAGTCCTTGAAATGTGTTTTATAATTTAGACTAGTGAAT
AATGTACAGTATTGCGTTTTGNNNNNNNNNNCTATATACTTCCTTACCTGGGATTGG	TTCTTAGCGTATTGGAGTCCAAAAATATCTAATTTATGACAATAAAAACCTTAC
AATGTACAGTATTGCGTTTTGNNNNNNNNNNTCTTTTAGATCTATGTTCGAACAGGT	TTCTTAGCGTATTGGAGTCCATGGATTAGAAGATTTGCTGAACC
AATGTACAGTATTGCGTTTTGNNNNNNNNNNGAGCAAATGGAAAGGCAAAGT	TTCTTAGCGTATTGGAGTCCCTTCTCGGGATACAGACCAATT
AATGTACAGTATTGCGTTTTGNNNNNNNNNNGGCTGAATTATGATATATACATTCCTGAT	TTCTTAGCGTATTGGAGTCCAGATATGTCAGTGATTGAAGAGCAT
AATGTACAGTATTGCGTTTTGNNNNNNNNNNCCATGAGGTACTGGCCAAA	TTCTTAGCGTATTGGAGTCCTTCCCTTAATTCATTGTCTCTAGCT
AATGTACAGTATTGCGTTTTGNNNNNNNNNNAACTTGTTTGATTACACAGACACTC	TTCTTAGCGTATTGGAGTCCATAAGATATTATTTTATTTTACAGAGTAACAGAC
AATGTACAGTATTGCGTTTTGNNNNNNNNNNCATGGAGTTTCCTAAGAGATGGAA	TTCTTAGCGTATTGGAGTCCCTGAGATCAGCCAAATTCAGTTA
AATGTACAGTATTGCGTTTTGNNNNNNNNNNGCAGTCAAACCTTCTCTCTTATGTA	TTCTTAGCGTATTGGAGTCCTTGAACAGCATGCAAGAATGTT
AATGTACAGTATTGCGTTTTGNNNNNNNNNNGGATCCTTTTCCATAGAGAAAGTATC	TTCTTAGCGTATTGGAGTCCTTTATGTGGACTTTCTGAGAGAAAAC
AATGTACAGTATTGCGTTTTGNNNNNNNNNNAAATTATTTTACAACAGTTAATTAGCAATGTAAA	TTCTTAGCGTATTGGAGTCCAAATATGATTTATTGTCTTTCTCATACACAG
AATGTACAGTATTGCGTTTTGNNNNNNNNNNTAGCACTTACCTGTGACTCCA	TTCTTAGCGTATTGGAGTCCTTTTACATTATTTTACCTGTACTAGCTGAA
AATGTACAGTATTGCGTTTTGNNNNNNNNNNCTCAAAGCAATTTCTACACGAGA	TTCTTAGCGTATTGGAGTCCGGTTCGAGGTTTTGCTGTTC
AATGTACAGTATTGCGTTTTGNNNNNNNNNNTCAAACATACATTTACCTGGGCTA	TTCTTAGCGTATTGGAGTCCGCCAAAAGAAAAAGTGCCCAAT
AATGTACAGTATTGCGTTTTGNNNNNNNNNNTGTAACTATCCCCGAAATTCTACC	TTCTTAGCGTATTGGAGTCCATGAGTGTTTAAATTGTTTAGCAAAGATT
AATGTACAGTATTGCGTTTTGNNNNNNNNNNGTTAAATATTTTTCCAAGCACCGAAC	TTCTTAGCGTATTGGAGTCCCTTTTCCATTGCCTCGACTT
AATGTACAGTATTGCGTTTTGNNNNNNNNNNGGCCTCCAATCAAACCTGAA	TTCTTAGCGTATTGGAGTCCGCATGTGGGATGTATTTGAAGC
AATGTACAGTATTGCGTTTTGNNNNNNNNNNTTTTAAAAGGAAGTTGTATGGATCTAGAAT	TTCTTAGCGTATTGGAGTCCGGAGACAGAAAGCCCTGTAGA
AATGTACAGTATTGCGTTTTGNNNNNNNNNNTTTAGATCGGCCATGCAGAAA	TTCTTAGCGTATTGGAGTCCCAAATGAGGCGACCAGATTT
AATGTACAGTATTGCGTTTTGNNNNNNNNNNCCACATGCACGACAATAGGA	TTCTTAGCGTATTGGAGTCCCATTTTTAAAGATGATCTCATTGTTCTGA
AATGTACAGTATTGCGTTTTGNNNNNNNNNNATATATATTTTTAATTTTGCACGATTCTTTTAGA	TTCTTAGCGTATTGGAGTCCTGAAGAGTGTCGAATTATGTCCTC
AATGTACAGTATTGCGTTTTGNNNNNNNNNNTGAAAAGAGTCTCAAACACAAACTAG	TTCTTAGCGTATTGGAGTCCCTTTCAACATACAGGTTGCCTTA
AATGTACAGTATTGCGTTTTGNNNNNNNNNNGTGAGAAAGAGATTAGCAGTTAGTTT	TTCTTAGCGTATTGGAGTCCTCCATCATTTAATTGTAAACGTGTTACT
AATGTACAGTATTGCGTTTTGNNNNNNNNNNCATTTTTACTTTTCTCAAGATTTTATCCAGA	TTCTTAGCGTATTGGAGTCCACTCACATTTCTCCTTTGTTCTTG
AATGTACAGTATTGCGTTTTGNNNNNNNNNNATAAAGCAAAGGTACCTAGTAAAGTTTT	TTCTTAGCGTATTGGAGTCCCAGTTCAACAGCCACACACTA
AATGTACAGTATTGCGTTTTGNNNNNNNNNNCTAAATTCATGCATCATAAGCTCATT	TTCTTAGCGTATTGGAGTCCCATTACTTGTCCATCGTCTTTCA
AATGTACAGTATTGCGTTTTGNNNNNNNNNNCTGTGGCATTAAATGGTGATACATA	TTCTTAGCGTATTGGAGTCCTGACCTGTTTACACGTTCATGT
AATGTACAGTATTGCGTTTTGNNNNNNNNNNTGAACTGCAGTGCACCTTT	TTCTTAGCGTATTGGAGTCCTTACTAATCACTATTAAGAAATCCTGTGTC
AATGTACAGTATTGCGTTTTGNNNNNNNNNNGTGACTGTGTGGGACTTATTGA	TTCTTAGCGTATTGGAGTCCGGACACTTTTTGGATCACAAGAA
AATGTACAGTATTGCGTTTTGNNNNNNNNNNGTTCTAACTCAGAGGAATACACAAAC	TTCTTAGCGTATTGGAGTCCTGCTTGAAAAATATTGATTGTTTCTAATAGA
AATGTACAGTATTGCGTTTTGNNNNNNNNNNTTTCCATACTACTCATGAGGTGTTTA	TTCTTAGCGTATTGGAGTCCCCAAACTGACCAAACTGTTCTTA
AATGTACAGTATTGCGTTTTGNNNNNNNNNNAAAATGTCTTGAATAAATTAAGAACACCAA	TTCTTAGCGTATTGGAGTCCATTTGTTTCATGAAATACTCCAAAGC
AATGTACAGTATTGCGTTTTGNNNNNNNNNNTGTATCTGCATATATCAAACTATAACATAATTTC	TTCTTAGCGTATTGGAGTCCGAAAGACCCTAGCCTTAGATAAAAC
AATGTACAGTATTGCGTTTTGNNNNNNNNNNTTGTGTTTTTAATTGCTCGAGCT	TTCTTAGCGTATTGGAGTCCCTTTGCCTGCTGAGAGTTATTAAC
AATGTACAGTATTGCGTTTTGNNNNNNNNNNGCCATTTGTTTTGACACAGGA	TTCTTAGCGTATTGGAGTCCGTCTACACAATTGGACAAATTCATCT
AATGTACAGTATTGCGTTTTGNNNNNNNNNNTGCAATGTCATCAAAAGATTGTAGT	TTCTTAGCGTATTGGAGTCCATGGAACTGTAAAACTATGGGACT
AATGTACAGTATTGCGTTTTGNNNNNNNNNNCTATTCGACAGCATGCCAATC	TTCTTAGCGTATTGGAGTCCCCCCACTCTCCAATGTGACTA
AATGTACAGTATTGCGTTTTGNNNNNNNNNNTTTCAGTTCAATGCATGCTGTT	TTCTTAGCGTATTGGAGTCCCATTTATTGTATGTTCTAAAGTAGAAGTCTAC
AATGTACAGTATTGCGTTTTGNNNNNNNNNNCTGGACAACAAAAATGGATTGG	TTCTTAGCGTATTGGAGTCCTTTTAATGAACAAAACGAAAGGTGAG
AATGTACAGTATTGCGTTTTGNNNNNNNNNNGGATCAGAGCCTCAAACACAA	TTCTTAGCGTATTGGAGTCCTTTGTAGTTTGATGGTATCCATGTG
AATGTACAGTATTGCGTTTTGNNNNNNNNNNTGGTTTCTTCAGTCCCATTCC	TTCTTAGCGTATTGGAGTCCGCAATTCCCTGTCTCCACATC
AATGTACAGTATTGCGTTTTGNNNNNNNNNNGGTTTTTGTCTAGGTCCCAACA	TTCTTAGCGTATTGGAGTCCGAGGGTTGTTAGTGGAGCATA
AATGTACAGTATTGCGTTTTGNNNNNNNNNNACAGGTCACAGCACTCTGA	TTCTTAGCGTATTGGAGTCCCTCTGGATCCCACACCTTTAC
AATGTACAGTATTGCGTTTTGNNNNNNNNNNCACCAGTCGTTAACAAGTGGA	TTCTTAGCGTATTGGAGTCCAAAAACCTTGACTAAATCTACCATGT
AATGTACAGTATTGCGTTTTGNNNNNNNNNNTGCATTCCCAGAGACAAGAAT	TTCTTAGCGTATTGGAGTCCGAAGTCCCAACCATGACAAGAT
AATGTACAGTATTGCGTTTTGNNNNNNNNNNCCCTTTCCTACTAGGATTAAGGTC	TTCTTAGCGTATTGGAGTCCCTTAAGTGTTTTTCCAGTGTCTGA
AATGTACAGTATTGCGTTTTGNNNNNNNNNNAGGAGAGCATTTAAGGGAGAGAT	TTCTTAGCGTATTGGAGTCCGATGTTGTCTCTCATTTGTGATGA
AATGTACAGTATTGCGTTTTGNNNNNNNNNNGTTCTCGAGATGCCACTCTTA	TTCTTAGCGTATTGGAGTCCCTTTCTTATAGGTGCTGAAAGGAC
AATGTACAGTATTGCGTTTTGNNNNNNNNNNCACTGGCCTGTCTCAATATCC	TTCTTAGCGTATTGGAGTCCGTCATCAGAACCACTAACTATTCG
AATGTACAGTATTGCGTTTTGNNNNNNNNNNGACAACATCATCATTAGTGGATCTAC	TTCTTAGCGTATTGGAGTCCACCAGGTTTCATACACAGTCC
AATGTACAGTATTGCGTTTTGNNNNNNNNNNGCCCATATAAGGTGTGTATACATTC	TTCTTAGCGTATTGGAGTCCTCCTCGCCTCCAGTTAGTATC
AATGTACAGTATTGCGTTTTGNNNNNNNNNNAGTAACTTTACTCCAAATTTTAATGAGCTA	TTCTTAGCGTATTGGAGTCCCTATGTGCTTTCATTCCTGGAAC
AATGTACAGTATTGCGTTTTGNNNNNNNNNNATGACTTTGTGAAGTGTAGGAAGA	TTCTTAGCGTATTGGAGTCCGACATGTCTGAGCTGCTTGTA
AATGTACAGTATTGCGTTTTGNNNNNNNNNNCCTTCATTTTTCTCTTCACCAGTAT	TTCTTAGCGTATTGGAGTCCCCAACACAAGTAAAACATATGATGC
AATGTACAGTATTGCGTTTTGNNNNNNNNNNGATTAACGGTTTCTGTTACATTGTG	TTCTTAGCGTATTGGAGTCCCCTCTTTAGGGAGCAATGAAATG
AATGTACAGTATTGCGTTTTGNNNNNNNNNNGAAGGCAATTTACTCTTGAACTGT	TTCTTAGCGTATTGGAGTCCGTGAGTTTTCCTTTATAAGCCTGTA
AATGTACAGTATTGCGTTTTGNNNNNNNNNNTTTCAAAGTATAAACATATTCTCTATGCAATT	TTCTTAGCGTATTGGAGTCCGTGAGGCATTTCAAGTACTATGTTTA
AATGTACAGTATTGCGTTTTGNNNNNNNNNNTCTCATCCTGTGGAGAATAATTAACT	TTCTTAGCGTATTGGAGTCCAGAATCTATTATTAATAAGTATCTATCTTTGCTT
AATGTACAGTATTGCGTTTTGNNNNNNNNNNGTGGTAGCTGTTGAGTTATATATTCA	TTCTTAGCGTATTGGAGTCCCTCATTTATTCTAAGCTGCCTTAAAAAC
AATGTACAGTATTGCGTTTTGNNNNNNNNNNTGGAGTGGACCAGAGAAATTG	TTCTTAGCGTATTGGAGTCCTTGCTTTTCCCTTCTAGTCATGATA
AATGTACAGTATTGCGTTTTGNNNNNNNNNNTTGGTTCACAACTATCAATGAGT	TTCTTAGCGTATTGGAGTCCACTAAAACACTTTCAGAATCAACTCTAA
AATGTACAGTATTGCGTTTTGNNNNNNNNNNATGTTCAGCAACACCAACAAC	TTCTTAGCGTATTGGAGTCCGCTGACTCAAGATTTGATAGTTAGAC
AATGTACAGTATTGCGTTTTGNNNNNNNNNNGCCATTGGCTGCTCTGA	TTCTTAGCGTATTGGAGTCCACACAATCACATAGCATAGGAAGAA
AATGTACAGTATTGCGTTTTGNNNNNNNNNNGGATGAGAAATTTGCATTTAATGTTAAACTA	TTCTTAGCGTATTGGAGTCCCGGTTCTGCTCCCTAATCTTC
AATGTACAGTATTGCGTTTTGNNNNNNNNNNACAAGTGAACAATGTAATACCTTTGT	TTCTTAGCGTATTGGAGTCCTGTCACAGATTCTAATGTGGACAT
AATGTACAGTATTGCGTTTTGNNNNNNNNNNCTTATAGATGAAAAGAAAGTTGGACCA	TTCTTAGCGTATTGGAGTCCGCAAAAGAGCCTCTACCACAT
AATGTACAGTATTGCGTTTTGNNNNNNNNNNTACCTTGTATATTCTGAGACTTTGCA	TTCTTAGCGTATTGGAGTCCTACCCGTCTTCGACAAAAAGG
AATGTACAGTATTGCGTTTTGNNNNNNNNNNGTTTATATTGTCAGAGACTGCCAAG	TTCTTAGCGTATTGGAGTCCGCTTTTAGTAATGTGCCTGTATTACA
AATGTACAGTATTGCGTTTTGNNNNNNNNNNTTCTGTATTTTTCCCCTTCAGTGA	TTCTTAGCGTATTGGAGTCCGACTGTGAGGAAAGTTTCATTACAA
AATGTACAGTATTGCGTTTTGNNNNNNNNNNCGAGTTCTTCTCAGTCAAGCT	TTCTTAGCGTATTGGAGTCCGGACCAGGAGAGTGACGAT
AATGTACAGTATTGCGTTTTGNNNNNNNNNNCACTAAAAGAGGCCAAGGTACT	TTCTTAGCGTATTGGAGTCCGTTCATCTTCTCTGCTACTATCATCA
AATGTACAGTATTGCGTTTTGNNNNNNNNNNAGTTTTAAAATGTCAAAACCGGGAA	TTCTTAGCGTATTGGAGTCCACTGCAAGGAATGGTGAAGTT
AATGTACAGTATTGCGTTTTGNNNNNNNNNNCTCTTTTGCACTTTTAAGATCAACA	TTCTTAGCGTATTGGAGTCCGCCTCCAGGTCTAGGTTCTAC
AATGTACAGTATTGCGTTTTGNNNNNNNNNNACAGTGTCACGAACTCCAGTA	TTCTTAGCGTATTGGAGTCCAGAATGTGAAAACCTTTGCATCTT
AATGTACAGTATTGCGTTTTGNNNNNNNNNNATATACTCACTTTTGTTGTTTTTGTATAGAAT	TTCTTAGCGTATTGGAGTCCGTCCAGTATTGATCGGGAGAG
AATGTACAGTATTGCGTTTTGNNNNNNNNNNTTTATTTCGGTAGATGAGGACTCC	TTCTTAGCGTATTGGAGTCCGGACCACCTCACAGTTATTGA
AATGTACAGTATTGCGTTTTGNNNNNNNNNNGCATGTTCTTCATCTTCCTCTTG	TTCTTAGCGTATTGGAGTCCCAGTTGGGCACTTTTGAAGAT
AATGTACAGTATTGCGTTTTGNNNNNNNNNNGGAGGCTCTCTGAGAGGTAAC	TTCTTAGCGTATTGGAGTCCGTAAGACTTGTCATTGCCATAGC
AATGTACAGTATTGCGTTTTGNNNNNNNNNNTCATCTACCTGGCTTGAGGAA	TTCTTAGCGTATTGGAGTCCCAAAAGAGAAATCACGCATTTATGTT
AATGTACAGTATTGCGTTTTGNNNNNNNNNNGAGACACGCCCTTACCTTT	TTCTTAGCGTATTGGAGTCCAGCCTCTCACCCTGTAAATTTC
AATGTACAGTATTGCGTTTTGNNNNNNNNNNCTGCATTTCTCAGTATTTCATGTGA	TTCTTAGCGTATTGGAGTCCAGCAGTCTTATCTAACTATGATGCA
AATGTACAGTATTGCGTTTTGNNNNNNNNNNTTGTGTAGGAAAATCAAAGTCACC	TTCTTAGCGTATTGGAGTCCCATCGACATGTTGCTGAGAAAG
AATGTACAGTATTGCGTTTTGNNNNNNNNNNTTACCTATGTGCAGAGGAATTATGA	TTCTTAGCGTATTGGAGTCCCGTGCGGTTCAGCAACA
AATGTACAGTATTGCGTTTTGNNNNNNNNNNTGCTAAGGCATAGGAATTTTCGT	TTCTTAGCGTATTGGAGTCCCTGAGGCTGTTCACTGACTTA
AATGTACAGTATTGCGTTTTGNNNNNNNNNNAGCGAATTCCTTTGGAAAACC	TTCTTAGCGTATTGGAGTCCACTTTTACATTTCAGGCCAAAAGT
AATGTACAGTATTGCGTTTTGNNNNNNNNNNGTGGAATTGAGTGACAAGCTC	TTCTTAGCGTATTGGAGTCCCTGCAGCACACTGGTTGT
AATGTACAGTATTGCGTTTTGNNNNNNNNNNAATTTAAAGGAGCTGGAAAGAGTG	TTCTTAGCGTATTGGAGTCCAACCTTTGCTCTTTTTCAGTGAC
AATGTACAGTATTGCGTTTTGNNNNNNNNNNGGAGGCAGAGATAGTGTGTATG	TTCTTAGCGTATTGGAGTCCGGGTTCACATCCATCTGGTAC
AATGTACAGTATTGCGTTTTGNNNNNNNNNNCATCATTTCACTGAGATATGCATCT	TTCTTAGCGTATTGGAGTCCCCCCCACTCATGCTCTACA
AATGTACAGTATTGCGTTTTGNNNNNNNNNNAATCACCTAAGCAAGTGAAGGA	TTCTTAGCGTATTGGAGTCCCCCTTCGCACTTCTTACACTT
AATGTACAGTATTGCGTTTTGNNNNNNNNNNCTCTTCAGCTCACAGGGAAC	TTCTTAGCGTATTGGAGTCCCGACAGCTATGAGATGGAGGA
AATGTACAGTATTGCGTTTTGNNNNNNNNNNGGCATCTTACCAGGCAGTC	TTCTTAGCGTATTGGAGTCCCTGATGGAGGTGCAGTTTTTG
AATGTACAGTATTGCGTTTTGNNNNNNNNNNTGAGTGTACTTACCTCACTTGC	TTCTTAGCGTATTGGAGTCCTGTAACGGAATAGGTATTGGTGAA
AATGTACAGTATTGCGTTTTGNNNNNNNNNNGATGCCTGACCAGTTAGAGG	TTCTTAGCGTATTGGAGTCCATTGATCACCAATCTCTACCAGTTA
AATGTACAGTATTGCGTTTTGNNNNNNNNNNTCATCACCTTCCTTTCATGCT	TTCTTAGCGTATTGGAGTCCACAAAATCTGCCTTTTTAACTGGTA
AATGTACAGTATTGCGTTTTGNNNNNNNNNNAGATGTGTTCCTTTGGAGGTG	TTCTTAGCGTATTGGAGTCCCAGGAAATATGTCGAAAAGTTCTCTC
AATGTACAGTATTGCGTTTTGNNNNNNNNNNCAACAAATGTGAACGGAATACAC	TTCTTAGCGTATTGGAGTCCGAGAGTCTAGAGTAATGTCTCATACA
AATGTACAGTATTGCGTTTTGNNNNNNNNNNTTTTCTTTATACAAGCAACTGAACCT	TTCTTAGCGTATTGGAGTCCGCAAATGTAATCTACCAGGCTTT
AATGTACAGTATTGCGTTTTGNNNNNNNNNNGCTACGAATATTAAACACTTCAAAAACT	TTCTTAGCGTATTGGAGTCCACAAAGTTTTCAGGGATACATTGTTT
AATGTACAGTATTGCGTTTTGNNNNNNNNNNCATGTGATAATTCAGCTCAAACCT	TTCTTAGCGTATTGGAGTCCTGTTGCTTATAATTTTGGTTTTCTGAC
AATGTACAGTATTGCGTTTTGNNNNNNNNNNTGACTCCTTCACACATACTCCT	TTCTTAGCGTATTGGAGTCCTAATTTCAGGAAACAAAAATTTGTGCTA
AATGTACAGTATTGCGTTTTGNNNNNNNNNNCCTGCCGCGTATGATTTCTAG	TTCTTAGCGTATTGGAGTCCGCACTTGTCCACGCATTC
AATGTACAGTATTGCGTTTTGNNNNNNNNNNTCTGAAGTCTTTCATCTGCCTTA	TTCTTAGCGTATTGGAGTCCGCGTCTCTTGCCGGAAT
AATGTACAGTATTGCGTTTTGNNNNNNNNNNATCACATCTCCATCACTTATCTCC	TTCTTAGCGTATTGGAGTCCATGAAATGGACGTGGATAGCA
AATGTACAGTATTGCGTTTTGNNNNNNNNNNGTCAGCCTGAACATAACATCC	TTCTTAGCGTATTGGAGTCCAAAGAAAGAGACATGCATGAACATT
AATGTACAGTATTGCGTTTTGNNNNNNNNNNCCCATTAGAACCAACTCCATAAAC	TTCTTAGCGTATTGGAGTCCCCGTAGGTGCAGTTTGGAT
AATGTACAGTATTGCGTTTTGNNNNNNNNNNTCTGTCACTGACTGCTGTGA	TTCTTAGCGTATTGGAGTCCAACACCCTGGTCTGGAAGTA
AATGTACAGTATTGCGTTTTGNNNNNNNNNNCAACCTGGAGCCTTATTTTTGATC	TTCTTAGCGTATTGGAGTCCTTGTAGAAAGGAAATGCAGTTTTAGT
AATGTACAGTATTGCGTTTTGNNNNNNNNNNGCTGACGGGTTTCCTCTTC	TTCTTAGCGTATTGGAGTCCTAGGATCAGATTATAGTGTTACACCAG
AATGTACAGTATTGCGTTTTGNNNNNNNNNNGGTGTTGTTTTCTCCCATGAC	TTCTTAGCGTATTGGAGTCCGCAGAAGAGAAGGGATCCATC
AATGTACAGTATTGCGTTTTGNNNNNNNNNNGGGACCAGACAACTGTATCC	TTCTTAGCGTATTGGAGTCCCTGCTCAGGAGTCATGCTTA
AATGTACAGTATTGCGTTTTGNNNNNNNNNNTTTTTGATCTCTGAATTTGCAAGAGA	TTCTTAGCGTATTGGAGTCCAAGGAAGGAAATGGGTAGGATAC
AATGTACAGTATTGCGTTTTGNNNNNNNNNNATTTAGTCAAGATTTAAATTAAAAATGTTAGTGG	TTCTTAGCGTATTGGAGTCCAAAATATATGCCAAAGAAGTAGAATGAGA
AATGTACAGTATTGCGTTTTGNNNNNNNNNNCACGCTGCCATCATTACTTTG	TTCTTAGCGTATTGGAGTCCAGGTTGCTGACAGATTCCATG
AATGTACAGTATTGCGTTTTGNNNNNNNNNNGCCAGGAAATGAGAGTCTCAA	TTCTTAGCGTATTGGAGTCCGGGATCGGCCTCTTCATG
AATGTACAGTATTGCGTTTTGNNNNNNNNNNCAGACACGTGAAGGCATGA	TTCTTAGCGTATTGGAGTCCCCAGCACTTTGATCTTTTTGAATTC
AATGTACAGTATTGCGTTTTGNNNNNNNNNNTCAGAGTTTCAGCTGGGTTG	TTCTTAGCGTATTGGAGTCCTGGAGAAGCTCCCAACCAA
AATGTACAGTATTGCGTTTTGNNNNNNNNNNGTCATTCTTGACGAGGTCCAT	TTCTTAGCGTATTGGAGTCCCACAGCAAAGCAGAAACTCAC
AATGTACAGTATTGCGTTTTGNNNNNNNNNNGCTTGAGAAAGTTGGAAACGTT	TTCTTAGCGTATTGGAGTCCAGAAGGTGAGAAAGTTAAAATTCCC
AATGTACAGTATTGCGTTTTGNNNNNNNNNNAACTGCTAATGGCCCGTTC	TTCTTAGCGTATTGGAGTCCGGGAGCCAATATTGTCTTTGTG
AATGTACAGTATTGCGTTTTGNNNNNNNNNNAGGTGACCCTTGTCTCTGT	TTCTTAGCGTATTGGAGTCCGCTGCCTCCTGGACTATGT
AATGTACAGTATTGCGTTTTGNNNNNNNNNNCCCCACCAGACCATGAGAG	TTCTTAGCGTATTGGAGTCCCCAGCCCAAAATCTGTGATCT
AATGTACAGTATTGCGTTTTGNNNNNNNNNNGCCAGTTAACGTCTTCCTTCTC	TTCTTAGCGTATTGGAGTCCGGCATGAACTACTTGGAGGAC
AATGTACAGTATTGCGTTTTGNNNNNNNNNNTGCCAGACATGAGAAAAGGTG	TTCTTAGCGTATTGGAGTCCTGCATGTGTTAAACAATACAGCTAG
AATGTACAGTATTGCGTTTTGNNNNNNNNNNTCCAGGAAGCCTACGTGAT	TTCTTAGCGTATTGGAGTCCAGGGAAACTAATAGTTGTCTCACTG
AATGTACAGTATTGCGTTTTGNNNNNNNNNNGATCCTGGCTCCTTATCTCC	TTCTTAGCGTATTGGAGTCCCGTTCTCCTTTCTCCAGGATG
AATGTACAGTATTGCGTTTTGNNNNNNNNNNCATGATGATCTGTCCCTCACA	TTCTTAGCGTATTGGAGTCCGGTGACTGTTTGGGAGTTGAT
AATGTACAGTATTGCGTTTTGNNNNNNNNNNTACTTTGCCTCCTTCTGCATG	TTCTTAGCGTATTGGAGTCCTGATGACATTTCTCCAGGGATG
AATGTACAGTATTGCGTTTTGNNNNNNNNNNCTGGGTGCGGAAGAGAAAG	TTCTTAGCGTATTGGAGTCCCATTTCTTCCAGTGTTCTAATTGCA
AATGTACAGTATTGCGTTTTGNNNNNNNNNNCAGTACAAACTCATTAGCATCAGG	TTCTTAGCGTATTGGAGTCCTGAGATGCTCATTAGAGGGACTC
AATGTACAGTATTGCGTTTTGNNNNNNNNNNGATTGTTCATTCATGATCCCACTG	TTCTTAGCGTATTGGAGTCCAAGTGGAATAGCATCTCTACGG
AATGTACAGTATTGCGTTTTGNNNNNNNNNNCAGTCACTCACACTTGACCAT	TTCTTAGCGTATTGGAGTCCGAGAGACAGAGATTTCATACCAGA
AATGTACAGTATTGCGTTTTGNNNNNNNNNNCAGCCACCCATATGTACCATC	TTCTTAGCGTATTGGAGTCCTGCCGACGAGTACCTCAT
AATGTACAGTATTGCGTTTTGNNNNNNNNNNTGCAATTTGTACCTGAATGACAAG	TTCTTAGCGTATTGGAGTCCCATAGTGGAGAGCTGTAAATTCTG
AATGTACAGTATTGCGTTTTGNNNNNNNNNNGCTGGATGATAGACGCAGATAG	TTCTTAGCGTATTGGAGTCCGATTTTTGCAAACACTGAAGTTGG
AATGTACAGTATTGCGTTTTGNNNNNNNNNNCGTCCATGTCTTCTTCATCCA	TTCTTAGCGTATTGGAGTCCGCTTGGACACTGGAGACTG
AATGTACAGTATTGCGTTTTGNNNNNNNNNNCTACAGACTCCAACTTCTACCG	TTCTTAGCGTATTGGAGTCCGACATTCACAGGGTTCAGAAC
AATGTACAGTATTGCGTTTTGNNNNNNNNNNCCTAAAATTCAATTTGTTCAAATGAGTAGA	TTCTTAGCGTATTGGAGTCCGGCTGGACAGTGTTGAGATAC
AATGTACAGTATTGCGTTTTGNNNNNNNNNNTGTGGTACAAGCATTCCATGG	TTCTTAGCGTATTGGAGTCCCCAGCAGAGACCCACACTA
AATGTACAGTATTGCGTTTTGNNNNNNNNNNGTCTATGCTGTCCTCAGTCAA	TTCTTAGCGTATTGGAGTCCGGTATTCTGCATTTTCAGCTGTG
AATGTACAGTATTGCGTTTTGNNNNNNNNNNTCTTGCAGCGATACAGCTC	TTCTTAGCGTATTGGAGTCCTGACTACCAGCAGGACTTCTT
AATGTACAGTATTGCGTTTTGNNNNNNNNNNCAGAGGCTGATTGTGATAGACA	TTCTTAGCGTATTGGAGTCCTGTGGGTCTAAGAGCTAATGC
AATGTACAGTATTGCGTTTTGNNNNNNNNNNATAAACCAGTCCGTTCCCAAA	TTCTTAGCGTATTGGAGTCCTCTAGGCGGAGTCAGATGATC
AATGTACAGTATTGCGTTTTGNNNNNNNNNNAGGGTTGTCCAGGCTAATTTG	TTCTTAGCGTATTGGAGTCCATTTCTTAAGTCTTGTGTTCGTACAA
AATGTACAGTATTGCGTTTTGNNNNNNNNNNCTGTGTCAACAGCACATTCG	TTCTTAGCGTATTGGAGTCCAAAAAGATTTGAGGAACAGAACTG
AATGTACAGTATTGCGTTTTGNNNNNNNNNNTCTGGATTTTTAGGGCTCATACTAT	TTCTTAGCGTATTGGAGTCCAGTTACTTTTCAGTGAAGCTCAAAT
AATGTACAGTATTGCGTTTTGNNNNNNNNNNCCACAAAGCAGTGAATTTATTGG	TTCTTAGCGTATTGGAGTCCGCTACTCTCCTGAACTCTCTCA
AATGTACAGTATTGCGTTTTGNNNNNNNNNNATACTGTTTTGTGAACTTTTGGTTTG	TTCTTAGCGTATTGGAGTCCTTTGTAGATTCTCGCCTCTATTGA
AATGTACAGTATTGCGTTTTGNNNNNNNNNNTTTTGTTGGATGGGAAATTCCATT	TTCTTAGCGTATTGGAGTCCCGGTGAATTTTTGGCAATGAG
AATGTACAGTATTGCGTTTTGNNNNNNNNNNATTAGCTCTTGTCCTCCCTCTA	TTCTTAGCGTATTGGAGTCCCGAGGATACCTGTCTCCAGAT
AATGTACAGTATTGCGTTTTGNNNNNNNNNNCCATGATGGTGGCTACTTGAA	TTCTTAGCGTATTGGAGTCCCTCTTCATGGCTTTTGGACAG
AATGTACAGTATTGCGTTTTGNNNNNNNNNNGCATCAGAACCCTCCTTGAAT	TTCTTAGCGTATTGGAGTCCATAAAAATCCATACAGCTTTCAGTCA
AATGTACAGTATTGCGTTTTGNNNNNNNNNNGATGGGTGTTTTTGGAGAAGC	TTCTTAGCGTATTGGAGTCCATATTTACCTGGTCCCTGTTGTT
AATGTACAGTATTGCGTTTTGNNNNNNNNNNAGATTTATACCACCCAGATTTTCATTC	TTCTTAGCGTATTGGAGTCCGCATTGCTCTAGGAATTATAGTAGGT
AATGTACAGTATTGCGTTTTGNNNNNNNNNNTGTTCTTTTGGATAGCATGAAGC	TTCTTAGCGTATTGGAGTCCGGCCAAAAATTTAATCAGTGGAAA
AATGTACAGTATTGCGTTTTGNNNNNNNNNNTTGTGTTTTCAATGAGTGTGAAGTAT	TTCTTAGCGTATTGGAGTCCCTCTGATAGGAAAATGAGATCTACTG
AATGTACAGTATTGCGTTTTGNNNNNNNNNNGGAGCCTTGTATATAGACGGTAAA	TTCTTAGCGTATTGGAGTCCGATGTTTTCAAACTTCGCAGAC
AATGTACAGTATTGCGTTTTGNNNNNNNNNNGTATGTTCTAACAGGCACCAGA	TTCTTAGCGTATTGGAGTCCCTCCAGCTTGTATCACCATCT
AATGTACAGTATTGCGTTTTGNNNNNNNNNNACAATTCCAAATGCATATACATCTGA	TTCTTAGCGTATTGGAGTCCGATCATCTCAAATTTGGTCTCAATGA
AATGTACAGTATTGCGTTTTGNNNNNNNNNNTTTCTTCATGAAGACCTCACAGT	TTCTTAGCGTATTGGAGTCCGACTACTTTGGTTCTCTTTTGTAAGA
AATGTACAGTATTGCGTTTTGNNNNNNNNNNATGGATCCAGACAACTGTTCAA	TTCTTAGCGTATTGGAGTCCTCTGTAAAGCTAATAGTTGCTACCA
AATGTACAGTATTGCGTTTTGNNNNNNNNNNTCCTTTAGCCCTACTCAGGTTAA	TTCTTAGCGTATTGGAGTCCATTGAAATGACACTTGGAGTAACAAT
AATGTACAGTATTGCGTTTTGNNNNNNNNNNTAAAACATCCTCAATGGTCTTCAAAA	TTCTTAGCGTATTGGAGTCCACTTGTCACAATGTCACCACAT
AATGTACAGTATTGCGTTTTGNNNNNNNNNNTTACTGTCACATTTCTTTGTACAGG	TTCTTAGCGTATTGGAGTCCCTGTTTGGCTTGACTTGACTTT
AATGTACAGTATTGCGTTTTGNNNNNNNNNNGTTGTGGCTTTGTGGAATAGC	TTCTTAGCGTATTGGAGTCCTTTGGCTGTGACTTCTAAGAAGA
AATGTACAGTATTGCGTTTTGNNNNNNNNNNATGTTGAATGTGACAGCACCTA	TTCTTAGCGTATTGGAGTCCCCTGATAAATTAACATACTTGCTCCT
AATGTACAGTATTGCGTTTTGNNNNNNNNNNCTCTGGAAAAGAGTAATTCACACAA	TTCTTAGCGTATTGGAGTCCGCAATTGCAGTTTCCTTGAGT
AATGTACAGTATTGCGTTTTGNNNNNNNNNNACTCGAGTGATGATTGGGAGA	TTCTTAGCGTATTGGAGTCCGATGAAGATCATCGAAATCAATTTGG
AATGTACAGTATTGCGTTTTGNNNNNNNNNNCCATGCCACTTTCCCTTGTAG	TTCTTAGCGTATTGGAGTCCCATTGGGAGCTGATGAGGATC
AATGTACAGTATTGCGTTTTGNNNNNNNNNNATTACCTGGCTCACTAACTAACG	TTCTTAGCGTATTGGAGTCCCTGCTAGGTTTTTAATGCTTTAATGAT
AATGTACAGTATTGCGTTTTGNNNNNNNNNNTGAGGTCCTGGAGATTTCTGT	TTCTTAGCGTATTGGAGTCCGAAAGCGGTTCAAGTAGCATG
AATGTACAGTATTGCGTTTTGNNNNNNNNNNCTCTCTGATTATATGCTTGCTTGG	TTCTTAGCGTATTGGAGTCCGGTTAACTATGTATTTTGGTATATGAAGC
AATGTACAGTATTGCGTTTTGNNNNNNNNNNGCAGAAAAATAAAGATACATACTTGGTTTT	TTCTTAGCGTATTGGAGTCCTAGACATCGTAGCTTCACATTAAGAA
AATGTACAGTATTGCGTTTTGNNNNNNNNNNCTGAATCTTATCTTCCAATGACTTCA	TTCTTAGCGTATTGGAGTCCTTTTTACTTTGCAGGTACGAAAAAC
AATGTACAGTATTGCGTTTTGNNNNNNNNNNGGAGACGGACTGGTGAGAAT	TTCTTAGCGTATTGGAGTCCGGAAAAGCAGCTTTCGACAAA
AATGTACAGTATTGCGTTTTGNNNNNNNNNNAGTTCTTTGAACACCACCCAAT	TTCTTAGCGTATTGGAGTCCCCTGGCTTACTGGAGAAGAAT
AATGTACAGTATTGCGTTTTGNNNNNNNNNNTCCAGATGTTAGGGCAGTCT	TTCTTAGCGTATTGGAGTCCCATACAAAGTTGTGTGTTGTAAGT
AATGTACAGTATTGCGTTTTGNNNNNNNNNNTGGTTATAAATTTCACCAGCGTTG	TTCTTAGCGTATTGGAGTCCCAATTTTCATATCTTCAGCATGAGGT
AATGTACAGTATTGCGTTTTGNNNNNNNNNNAGTTGGTCATAATTAACACACATCAG	TTCTTAGCGTATTGGAGTCCCCTAGGTTTTGGTAAAGATCCTAAGA
AATGTACAGTATTGCGTTTTGNNNNNNNNNNAGAGAGTAGATACGTCAGTTTCTAGA	TTCTTAGCGTATTGGAGTCCTTTATGATACCATAGGTACCTGCAA
AATGTACAGTATTGCGTTTTGNNNNNNNNNNACTCATCCATATTTCACATTCCCTA	TTCTTAGCGTATTGGAGTCCTCTTTAGACTGTCTCGGACTGTA
AATGTACAGTATTGCGTTTTGNNNNNNNNNNCAAGAAAGGCTTGTGTCTACATT	TTCTTAGCGTATTGGAGTCCCAACCCCAAGTCACCACAA
AATGTACAGTATTGCGTTTTGNNNNNNNNNNTCCAACACTTCCACATGCAAT	TTCTTAGCGTATTGGAGTCCGGCAGGAAGACTCTAACGATA
AATGTACAGTATTGCGTTTTGNNNNNNNNNNTCTAAAGAAAGCACTGATGATGAGA	TTCTTAGCGTATTGGAGTCCGCCTATGAAGAATACACCAGCAA
AATGTACAGTATTGCGTTTTGNNNNNNNNNNACAAAATTTCACGTCACATACAAAC	TTCTTAGCGTATTGGAGTCCAACAGAAAAATCAGTTCCGTTCC
AATGTACAGTATTGCGTTTTGNNNNNNNNNNTGACCTAGTAACCCATTTGACTTT	TTCTTAGCGTATTGGAGTCCTGTGGAATATCAAACAAATGATTAAGTTG
AATGTACAGTATTGCGTTTTGNNNNNNNNNNTTTTCAACAACTGATCTGTCTGAAA	TTCTTAGCGTATTGGAGTCCCCCACCAAATTTGTCCAATAGG
AATGTACAGTATTGCGTTTTGNNNNNNNNNNTTTCTGTTTCTAGCTCTGCATCA
AATGTACAGTATTGCGTTTTGNNNNNNNNNNGAAGGTAGCACTGAAAGGCTA
AATGTACAGTATTGCGTTTTGNNNNNNNNNNTCTTTTGTTAATGTCAGGACAAAGTC
AATGTACAGTATTGCGTTTTGNNNNNNNNNNTTTTTCTTTTCAAAATTACTAGATATGATACTC
AATGTACAGTATTGCGTTTTGNNNNNNNNNNGTTACTGTGATGTAGTTGTCTATGTT

## Sheet: universal primers
IL2_RS2_V1	AATGATACGGCGACCACCGAGATCTACACTCTTTCCCTACACGACGCTCTTCCGATCTGAATGTACAGTATTGCGTTTT*G
IL2_RS2_V2	AATGATACGGCGACCACCGAGATCTACACTCTTTCCCTACACGACGCTCTTCCGATCTTGAATGTACAGTATTGCGTTTT*G
IL2_RS2_V3	AATGATACGGCGACCACCGAGATCTACACTCTTTCCCTACACGACGCTCTTCCGATCTCTGAATGTACAGTATTGCGTTTT*G
IL2_RS2	AATGATACGGCGACCACCGAGATCTACACTCTTTCCCTACACGACGCTCTTCCGATCTAATGTACAGTATTGCGTTTT*G
IL1-ID2-FS2	CAAGCAGAAGACGGCATACGAGATACATCGGTGACTGGAGTTCAGACGTGTGCTCTTCCGATCTTTCTTAGCGTATTGGAGTC*C
RS2	AATGTACAGTATTGCGTTTTG
